# Supplementary material for: Host transcriptome-guided drug repurposing for COVID-19 treatment: a meta-analysis based approach
Source: PeerJ. 2020 Jun 10;8:e9357. doi: 10.7717/peerj.9357 (PMC7293190; doi:10.7717/peerj.9357)
Supplement: Supplemental Information 1 — Table S1: List of GEO datasets on host transcriptome profiles of different respiratory infection viruses obtained for the study Table S2: List of significantly differentially expressed genes from the meta-analysis of 24 hr infection of different respiratory infection virus compared with mock control infection Table S3: Significantly DEG in SARS-Cov2 vs Mock in A549 and NHBE cells Table S4: Functional Enrichment of the 28 differentially expressed genes [file peerj-08-9357-s001.xlsx]

## Sheet: Supplementary table1
Supplementay table 1: List of GEO datasets on host transcriptome profiles of different respiratory infection viruses obtained for the study
Sl. No.	GEO dataset	Experiment	Cell type	Virus type	#samples	# samples to be used for analysis	Sample Id	PMID	Status of Selection for meta analysis
1	GSE147507	Expression profiling by high throughput sequencing	human lung epithelial cells	SARS-CoV-2, RSV	20	16	GSM4432381	bioRxiv 2020.03.24.004655	Selected
							GSM4432382
							GSM4432383
							GSM4432387
							GSM4432388
							GSM4432389
							GSM4432392
							GSM4432393
							GSM4432378
							GSM4432379
							GSM4432380
							GSM4432384
							GSM4432385
							GSM4432386
							GSM4432390
							GSM4432391
2	GSE56192	Expression profiling by high throughput sequencing	Human, MRC5 cells, Human Lung origin	SARS-CoV (Urbani strain)	37	9	GSM1387913	-	Not selected
							GSM1387914
							GSM1387915
							GSM1387925
							GSM1387926
							GSM1387927
							GSM1387907
							GSM1387908
							GSM1387909
3	GSE17400	Expression profiling by array	Calu-3 2B4 cells	SARS-CoV	27	6	GSM432332	20090954	Selected
							GSM432333
							GSM432360
							GSM432033
							GSM432034
							GSM432209
4	GSE45042	Expression profiling by array	Calu-3 2B4 cells	SARS-CoV	32	6	GSM1096513	23631916, 24846384	Selected
							GSM1096519
							GSM1096528
							GSM1096520
							GSM1096524
							GSM1096525
5	GSE47962	Expression profiling by array	Human airway epithelium cells (HAE)	SARS-CoV	134	6	GSM1163617	23935999	Selected
							GSM1163618
							GSM1163619
							GSM1163650
							GSM1163651
							GSM1163652
6	GSE33267	Expression profiling by array	Calu-3 2B4 cells	SARS-CoV	99	6	GSM823222	23365422	Selected
							GSM823223
							GSM823224
							GSM823189
							GSM823190
							GSM823191
7	GSE37827	Expression profiling by array	Calu -3 2B4 cells	SARS-CoV	87	6	GSM928595	-	Selected
							GSM928596
							GSM928597
							GSM928538
							GSM928539
							GSM928540
8	GSE1739	Expression profiling by array	T helper 1 cells	SARS-CoV	14	-	-	15655079	Not selected
9	GSE122876	Expression profiling by high throughput sequencing	Calu-3 lung adenocarcinoma	MERS-CoV	9	6	GSM3487604	30631056	Selected
							GSM3487605
							GSM3487606
							GSM3487601
							GSM3487602
							GSM3487603
10	GSE56677	Expression profiling by array	Calu-3 2B4	MERS-CoV	33	-	-	25534508	Not selected
11	GSE100496	Expression profiling by array	primary fibroblasts	MERS-CoV	50	10	GSM2685009	-	Selected
							GSM2685010
							GSM2685011
							GSM2685012
							GSM2685013
							GSM2685014
							GSM2685015
							GSM2685016
							GSM2685017
							GSM2685018
12	GSE86528	Expression profiling by array	Primary human fibroblasts	MERS-CoV	50	10	GSM2305048	-	Selected
							GSM2305049
							GSM2305050
							GSM2305051
							GSM2305052
							GSM2305053
							GSM2305054
							GSM2305055
							GSM2305056
							GSM2305057
13	GSE100509	Expression profiling by array	Primary human microvascular endothelial cells	MERS-CoV	50	10	GSM2685713	-	Selected
							GSM2685714
							GSM2685715
							GSM2685716
							GSM2685717
							GSM2685718
							GSM2685719
							GSM2685720
							GSM2685721
							GSM2685722
14	GSE79172	Expression profiling by array	Primary human dendritic cells	MERS-CoV	29	6	GSM2087289	-	Selected
							GSM2087290
							GSM2087291
							GSM2087274
							GSM2087275
							GSM2087276
15	GSE81909	Expression profiling by array	primary airway epithelial cells	MERS-CoV	50	10	GSM2177622	-	Selected
							GSM2177623
							GSM2177624
							GSM2177625
							GSM2177626
							GSM2177627
							GSM2177628
							GSM2177629
							GSM2177630
							GSM2177631
16	GSE48142	Expression profiling by array	Calu-3 2B4 cells	SARS-CoV	93	6	GSM1169640	-	Selected
							GSM1169641
							GSM1169642
							GSM1169663
							GSM1169664
							GSM1169665

## Sheet: Supplementary table2
Supplementary table 2: List of significantly differentially expressed genes from the meta-analysis of 24 hr infection of different respiratory infection virus compared with mock control infection
Sl. No.	EntrezID	Name	Combined Effect Size	Pval
1	2920	CXCL2	-4.1305	0
2	3569	IL6	-3.9294	0
3	330	BIRC3	-2.6122	0
4	4792	NFKBIA	-3.2577	0
5	1958	EGR1	-3.0363	4.5981e-13
6	54206	ERRFI1	-2.1479	3.0654e-12
7	8870	IER3	-2.138	1.3466e-11
8	6347	CCL2	-2.167	4.4544e-11
9	7128	TNFAIP3	-3.0843	4.8791e-11
10	1440	CSF3	-2.3213	1.0185e-10
11	4600	MX2	-2.2418	1.3258e-10
12	1437	CSF2	-2.0225	1.3258e-10
13	2921	CXCL3	-2.3068	1.7084e-10
14	2919	CXCL1	-2.3851	3.4978e-10
15	4147	MATN2	1.8608	5.8411e-10
16	130589	GALM	1.975	7.8125e-10
17	3669	ISG20	-2.2023	8.6891e-10
18	2353	FOS	-2.8073	9.8629e-10
19	283152	CCDC153	1.8161	1.9991e-09
20	7424	VEGFC	-1.8103	1.9991e-09
21	93129	ORAI3	1.8245	2.7049e-09
22	6988	TCTA	1.8654	2.7049e-09
23	84836	ABHD14B	1.9446	2.7049e-09
24	10314	LANCL1	2.1394	3.4981e-09
25	25976	TIPARP	-2.064	4.1622e-09
26	3426	CFI	1.9805	5.2479e-09
27	5533	PPP3CC	-1.9596	5.2479e-09
28	114625	ERMAP	1.6643	8.9337e-09
29	91543	RSAD2	-1.9267	1.462e-08
30	5743	PTGS2	-1.7201	1.462e-08
31	9683	N4BP1	-1.6663	1.462e-08
32	142689	ASB12	-1.7948	1.462e-08
33	147841	SPC24	1.895	1.6146e-08
34	55898	UNC45A	1.9503	1.6686e-08
35	57018	CCNL1	-1.841	1.7568e-08
36	6364	CCL20	-2.0598	2.3801e-08
37	10613	ERLIN1	1.7389	2.9737e-08
38	4288	MKI67	1.7731	3.9494e-08
39	80310	PDGFD	1.7692	3.9494e-08
40	6236	RRAD	-1.7908	4.2413e-08
41	4277	MICB	-1.7433	4.2413e-08
42	10221	TRIB1	-1.8508	4.2413e-08
43	5971	RELB	-1.8988	4.8874e-08
44	6352	CCL5	-1.6586	5.2234e-08
45	83699	SH3BGRL2	1.8544	6.8765e-08
46	6470	SHMT1	1.7026	7.5798e-08
47	79956	ERMP1	1.6067	8.1671e-08
48	1063	CENPF	1.7656	9.5423e-08
49	219833	C11orf45	1.4709	9.8183e-08
50	2040	STOM	1.7146	1.1125e-07
51	113791	PIK3IP1	1.7469	1.198e-07
52	2936	GSR	1.7091	1.198e-07
53	60509	AGBL5	1.804	1.2001e-07
54	1355	COX15	1.5112	1.2001e-07
55	59342	SCPEP1	1.7585	1.6695e-07
56	10379	IRF9	-1.8136	1.8028e-07
57	3976	LIF	-1.6843	1.9325e-07
58	221178	SPATA13	1.6038	1.9693e-07
59	126133	ALDH16A1	1.6517	2.0842e-07
60	92162	TMEM88	-1.8161	2.1258e-07
61	3429	IFI27	-1.5037	2.3448e-07
62	8751	ADAM15	1.5608	2.3448e-07
63	23324	MAN2B2	1.7143	2.3448e-07
64	7071	KLF10	-1.8752	2.3448e-07
65	6948	TCN2	1.5209	2.4002e-07
66	84312	BRMS1L	1.6737	2.5742e-07
67	3434	IFIT1	-1.9102	2.6567e-07
68	94241	TP53INP1	1.7333	2.6951e-07
69	10112	KIF20A	1.8264	2.8113e-07
70	84918	LRP11	1.6714	2.8392e-07
71	57016	AKR1B10	1.6558	2.8984e-07
72	1112	FOXN3	1.6066	2.9148e-07
73	23596	OPN3	1.5948	3.3664e-07
74	27235	COQ2	1.6389	3.4107e-07
75	25844	YIPF3	1.63	3.4107e-07
76	36	ACADSB	1.6407	3.8146e-07
77	5607	MAP2K5	1.5154	3.894e-07
78	29799	YPEL1	1.4701	3.9549e-07
79	501	ALDH7A1	1.6975	4.1497e-07
80	1844	DUSP2	-1.877	4.1782e-07
81	415116	PIM3	-1.8276	4.2421e-07
82	5634	PRPS2	1.7835	4.7328e-07
83	23193	GANAB	1.5664	4.8497e-07
84	3489	IGFBP6	1.5594	4.8497e-07
85	221079	ARL5B	-1.7238	4.9725e-07
86	29763	PACSIN3	1.5676	4.9953e-07
87	9424	KCNK6	1.6676	5.0514e-07
88	83606	GUCD1	1.5371	5.0514e-07
89	64393	ZMAT3	1.5728	5.0514e-07
90	57326	PBXIP1	1.6083	5.1565e-07
91	5613	PRKX	1.5181	5.1565e-07
92	901	CCNG2	1.7337	5.6931e-07
93	79877	DCAKD	1.4336	6.8058e-07
94	9586	CREB5	-1.7497	7.0599e-07
95	55328	RNLS	1.4971	7.5748e-07
96	84842	HPDL	1.5006	7.6429e-07
97	6666	SOX12	1.4936	7.6429e-07
98	84223	IQCG	1.542	7.8137e-07
99	9723	SEMA3E	1.3937	7.9158e-07
100	10157	AASS	1.4821	9.1824e-07
101	79971	WLS	1.6057	9.4767e-07
102	2954	GSTZ1	1.6191	9.6848e-07
103	4210	MEFV	-1.3833	1.0087e-06
104	25780	RASGRP3	-1.6786	1.0242e-06
105	683	BST1	1.5295	1.0406e-06
106	6286	S100P	-1.7686	1.0743e-06
107	5806	PTX3	-1.7133	1.1331e-06
108	50486	G0S2	-1.6175	1.1487e-06
109	81532	MOB2	1.5733	1.1487e-06
110	26502	NARF	1.5355	1.1487e-06
111	9852	EPM2AIP1	1.4779	1.1544e-06
112	132160	PPM1M	1.4407	1.1802e-06
113	26100	WIPI2	1.5406	1.1802e-06
114	127703	C1orf216	1.5712	1.1802e-06
115	339210	C17orf67	-1.4267	1.1802e-06
116	124222	PAQR4	1.5607	1.2467e-06
117	55715	DOK4	1.4207	1.318e-06
118	1839	HBEGF	-1.7918	1.318e-06
119	8455	ATRN	1.5081	1.3302e-06
120	51268	PIPOX	-1.4408	1.3302e-06
121	390	RND3	-1.5833	1.3419e-06
122	79888	LPCAT1	1.5191	1.3419e-06
123	6342	SCP2	1.6166	1.3419e-06
124	828	CAPS	1.5286	1.3992e-06
125	3275	PRMT2	1.521	1.3992e-06
126	64651	CSRNP1	-2.0403	1.3992e-06
127	4054	LTBP3	1.5019	1.4217e-06
128	2639	GCDH	1.4286	1.441e-06
129	57728	WDR19	1.4497	1.441e-06
130	408	ARRB1	1.5238	1.4773e-06
131	5589	PRKCSH	1.5562	1.4923e-06
132	210	ALAD	1.5646	1.5899e-06
133	3613	IMPA2	1.5362	1.6435e-06
134	9636	ISG15	-1.622	1.6486e-06
135	51676	ASB2	-1.4652	1.6603e-06
136	9853	RUSC2	-1.5308	1.8553e-06
137	22943	DKK1	-1.6279	1.969e-06
138	4326	MMP17	-1.4978	1.969e-06
139	1777	DNASE2	1.5373	1.969e-06
140	23423	TMED3	1.5027	1.969e-06
141	84691	FAM71F1	-1.7356	2.1145e-06
142	3552	IL1A	-1.7227	2.1743e-06
143	154881	KCTD7	1.3272	2.1743e-06
144	26017	FAM32A	1.4956	2.1783e-06
145	26227	PHGDH	1.468	2.189e-06
146	2700	GJA3	1.3474	2.189e-06
147	56172	ANKH	1.5603	2.2126e-06
148	26273	FBXO3	1.5543	2.4171e-06
149	79161	TMEM243	1.4748	2.5966e-06
150	10587	TXNRD2	1.3949	2.8279e-06
151	55051	NRDE2	1.3369	2.8279e-06
152	677	ZFP36L1	-1.5738	2.8666e-06
153	29126	CD274	-1.4344	2.8666e-06
154	1871	E2F3	-1.4673	2.8666e-06
155	3624	INHBA	-1.7053	2.9802e-06
156	79147	FKRP	1.4568	3.0004e-06
157	51421	AMOTL2	-1.505	3.0056e-06
158	4783	NFIL3	-1.6261	3.0331e-06
159	65117	RSRC2	-1.5952	3.1706e-06
160	9500	MAGED1	1.4253	3.1706e-06
161	7626	ZNF75D	1.3719	3.1941e-06
162	7049	TGFBR3	1.4304	3.3419e-06
163	1153	CIRBP	1.6187	3.5793e-06
164	29925	GMPPB	1.4781	3.7872e-06
165	64332	NFKBIZ	-1.5614	3.7872e-06
166	79701	OGFOD3	1.4793	3.8235e-06
167	84978	FRMD5	-1.5852	3.839e-06
168	11152	WDR45	1.3662	4.0848e-06
169	84206	MEX3B	1.3418	4.3635e-06
170	136	ADORA2B	-1.471	4.3951e-06
171	94122	SYTL5	1.4299	4.552e-06
172	57134	MAN1C1	1.414	4.6364e-06
173	10015	PDCD6IP	1.5222	4.6364e-06
174	10608	MXD4	1.5002	4.6364e-06
175	285	ANGPT2	-1.5696	4.6364e-06
176	1725	DHPS	1.541	4.658e-06
177	25841	ABTB2	-1.5871	4.7228e-06
178	10681	GNB5	1.4744	4.7859e-06
179	8566	PDXK	1.3927	4.7859e-06
180	25777	SUN2	1.4698	4.7859e-06
181	5627	PROS1	1.5005	4.7859e-06
182	5966	REL	-1.4758	4.8226e-06
183	81551	STMN4	-1.4469	5.0064e-06
184	115817	DHRS1	1.4637	5.0278e-06
185	123879	DCUN1D3	-1.5327	5.0278e-06
186	35	ACADS	1.4281	5.2703e-06
187	847	CAT	1.4185	5.4621e-06
188	6603	SMARCD2	1.4077	5.502e-06
189	81576	CCDC130	-1.4735	5.605e-06
190	79088	ZNF426	-1.5692	5.6793e-06
191	4926	NUMA1	1.4259	5.7335e-06
192	8975	USP13	1.2823	5.7335e-06
193	6843	VAMP1	1.4109	5.7335e-06
194	54498	SMOX	-1.5043	5.8487e-06
195	9734	HDAC9	-1.6446	5.9151e-06
196	8303	SNN	1.3782	5.9153e-06
197	56344	CABP5	-1.4119	5.9153e-06
198	84002	B3GNT5	-1.3886	6.0265e-06
199	26090	ABHD12	1.3266	6.0265e-06
200	203238	CCDC171	1.301	6.0775e-06
201	23328	SASH1	1.3886	6.0845e-06
202	8659	ALDH4A1	1.4285	6.2947e-06
203	118980	SFXN2	1.3569	6.62e-06
204	84260	TCHP	1.3492	6.6397e-06
205	10300	KATNB1	1.3893	7.4756e-06
206	81890	QTRT1	1.3583	7.4756e-06
207	4621	MYH3	-1.4386	7.4819e-06
208	6038	RNASE4	1.638	8.2173e-06
209	8431	NR0B2	-1.3272	8.2288e-06
210	51018	RRP15	-1.4867	8.2838e-06
211	8638	OASL	-1.413	8.6025e-06
212	57446	NDRG3	1.3933	8.6025e-06
213	3074	HEXB	1.4615	8.7575e-06
214	84317	CCDC115	1.5848	8.871e-06
215	9235	IL32	-1.6701	8.9305e-06
216	84923	FAM104A	-1.4096	8.9305e-06
217	1643	DDB2	1.4879	8.9722e-06
218	54858	PGPEP1	1.3334	9.049e-06
219	6599	SMARCC1	1.2851	9.049e-06
220	3421	IDH3G	1.4461	9.049e-06
221	6595	SMARCA2	1.3057	9.049e-06
222	56135	PCDHAC1	1.2894	9.049e-06
223	9328	GTF3C5	1.3941	9.2074e-06
224	133015	PACRGL	1.4274	9.2349e-06
225	5510	PPP1R7	1.4057	9.3605e-06
226	55003	PAK1IP1	-1.3569	9.3766e-06
227	9779	TBC1D5	1.3052	9.3848e-06
228	4751	NEK2	1.4105	9.4919e-06
229	23034	SAMD4A	-1.3917	9.7758e-06
230	65018	PINK1	1.4232	9.9471e-06
231	9592	IER2	-1.4518	1.0554e-05
232	2052	EPHX1	1.546	1.089e-05
233	4303	FOXO4	1.3891	1.0907e-05
234	23483	TGDS	-1.3781	1.0961e-05
235	57561	ARRDC3	-1.5587	1.0961e-05
236	79729	SH3D21	-1.4818	1.1009e-05
237	10160	FARP1	1.3555	1.1275e-05
238	23464	GCAT	1.3419	1.1275e-05
239	130940	CCDC148	1.2274	1.1275e-05
240	58487	CREBZF	1.4768	1.1386e-05
241	7185	TRAF1	-1.4711	1.1524e-05
242	7067	THRA	1.3588	1.1644e-05
243	5347	PLK1	1.3565	1.1841e-05
244	51561	IL23A	-1.407	1.2119e-05
245	9526	MPDU1	1.4465	1.2352e-05
246	7422	VEGFA	-1.6039	1.2452e-05
247	84861	KLHL22	1.3013	1.2669e-05
248	84167	C19orf44	-1.5252	1.2678e-05
249	55862	ECHDC1	1.4262	1.3014e-05
250	2747	GLUD2	1.2857	1.3239e-05
251	686	BTD	1.441	1.3414e-05
252	482	ATP1B2	-1.3286	1.4519e-05
253	4257	MGST1	1.3505	1.4519e-05
254	64761	PARP12	-1.3396	1.4616e-05
255	89796	NAV1	1.4096	1.5206e-05
256	633	BGN	1.4466	1.5403e-05
257	9918	NCAPD2	1.2922	1.579e-05
258	94240	EPSTI1	-1.3426	1.6256e-05
259	84993	UBL7	1.2717	1.6256e-05
260	10390	CEPT1	1.3223	1.6693e-05
261	10808	HSPH1	-1.4333	1.6706e-05
262	4744	NEFH	-1.3879	1.7175e-05
263	4998	ORC1	1.2454	1.7598e-05
264	23180	RFTN1	-1.229	1.7598e-05
265	22809	ATF5	1.3429	1.8123e-05
266	9677	PPIP5K1	1.2814	1.8239e-05
267	3833	KIFC1	1.2922	1.8409e-05
268	118856	MMP21	1.2011	1.8477e-05
269	10768	AHCYL1	1.3726	1.8513e-05
270	79726	WDR59	1.3497	1.8513e-05
271	23171	GPD1L	1.2117	1.8513e-05
272	56000	NXF3	-1.3786	1.8628e-05
273	7596	ZNF45	1.2192	1.9002e-05
274	3418	IDH2	1.5193	1.9824e-05
275	27430	MAT2B	1.4245	2.0375e-05
276	83637	ZMIZ2	-1.4364	2.0618e-05
277	754	PTTG1IP	1.3841	2.0622e-05
278	5934	RBL2	1.3636	2.1201e-05
279	2760	GM2A	1.3952	2.1201e-05
280	94005	PIGS	1.2598	2.1422e-05
281	80222	TARS2	1.3042	2.1628e-05
282	5499	PPP1CA	1.3014	2.1964e-05
283	25901	CCDC28A	1.4061	2.2377e-05
284	54931	TRMT10C	-1.2363	2.2797e-05
285	57147	SCYL3	-1.279	2.2859e-05
286	9804	TOMM20	1.3305	2.2859e-05
287	4126	MANBA	1.1897	2.3054e-05
288	79672	FN3KRP	1.277	2.3207e-05
289	54585	LZTFL1	1.3488	2.3257e-05
290	8564	KMO	-1.2931	2.3297e-05
291	22808	MRAS	-1.2702	2.3319e-05
292	84954	MPND	1.4461	2.3801e-05
293	5528	PPP2R5D	1.2729	2.4615e-05
294	338657	CCDC84	-1.3274	2.5087e-05
295	23336	SYNM	1.2488	2.5216e-05
296	80824	DUSP16	-1.5739	2.5937e-05
297	54414	SIAE	1.2692	2.595e-05
298	9187	SLC24A1	1.2799	2.595e-05
299	10560	SLC19A2	-1.301	2.6123e-05
300	7086	TKT	1.2902	2.6461e-05
301	128346	C1orf162	-1.4275	2.6953e-05
302	23177	CEP68	1.3434	2.7462e-05
303	3553	IL1B	-1.3038	2.7612e-05
304	29766	TMOD3	1.3306	2.768e-05
305	348235	SKA2	1.3782	2.9176e-05
306	6499	SKIV2L	1.3144	2.9217e-05
307	57664	PLEKHA4	-1.393	2.9217e-05
308	57491	AHRR	-1.288	2.9256e-05
309	151963	MB21D2	-1.2969	2.9333e-05
310	1650	DDOST	1.2582	3.0516e-05
311	3891	KRT85	-1.2304	3.0516e-05
312	28992	MACROD1	1.2946	3.0598e-05
313	84258	SYT3	-1.2201	3.0715e-05
314	9451	EIF2AK3	-1.3715	3.0793e-05
315	30061	SLC40A1	1.4155	3.109e-05
316	51172	NAGPA	1.2121	3.1151e-05
317	10284	SAP18	1.4145	3.1588e-05
318	10454	TAB1	1.2323	3.1588e-05
319	7351	UCP2	1.2509	3.1946e-05
320	2232	FDXR	1.3409	3.3606e-05
321	5073	PARN	1.1575	3.3606e-05
322	54741	LEPROT	1.2766	3.3674e-05
323	11333	PDAP1	1.3129	3.3801e-05
324	5782	PTPN12	-1.1413	3.3858e-05
325	83719	YPEL3	1.3201	3.391e-05
326	22838	RNF44	1.3073	3.4457e-05
327	1847	DUSP5	-1.3423	3.4457e-05
328	51280	GOLM1	1.1788	3.5008e-05
329	57544	TXNDC16	1.2989	3.5184e-05
330	23401	FRAT2	1.3055	3.5216e-05
331	5165	PDK3	1.2777	3.5559e-05
332	245812	CNPY4	1.3509	3.5559e-05
333	55972	SLC25A40	1.3218	3.6724e-05
334	83658	DYNLRB1	1.3075	3.7619e-05
335	28952	CCDC22	1.3199	3.7874e-05
336	51430	SUCO	-1.2643	3.8145e-05
337	2729	GCLC	1.232	3.8145e-05
338	6715	SRD5A1	1.2148	3.8633e-05
339	6890	TAP1	-1.1789	3.8633e-05
340	212	ALAS2	-1.1685	3.8688e-05
341	27034	ACAD8	1.2334	3.8778e-05
342	118738	ZNF488	1.279	4.0005e-05
343	65985	AACS	1.2011	4.0127e-05
344	2517	FUCA1	1.3114	4.1063e-05
345	1843	DUSP1	-1.8713	4.1081e-05
346	166793	ZBTB49	-1.2948	4.1239e-05
347	92689	FAM114A1	1.2541	4.1276e-05
348	7127	TNFAIP2	-1.4129	4.1373e-05
349	92565	FANK1	1.2456	4.2402e-05
350	2491	CENPI	1.2169	4.2402e-05
351	26137	ZBTB20	-1.3508	4.3553e-05
352	80854	SETD7	1.2445	4.3553e-05
353	5325	PLAGL1	1.1789	4.4146e-05
354	154043	CNKSR3	-1.2989	4.4146e-05
355	11236	RNF139	-1.2333	4.4228e-05
356	23210	JMJD6	-1.1938	4.4575e-05
357	1130	LYST	-1.4204	4.4952e-05
358	87178	PNPT1	-1.2835	4.4952e-05
359	23530	NNT	1.2151	4.5332e-05
360	55521	TRIM36	-1.287	4.5549e-05
361	4668	NAGA	1.3653	4.5733e-05
362	55346	TCP11L1	1.2263	4.7205e-05
363	1774	DNASE1L1	1.3524	4.7205e-05
364	4134	MAP4	1.2139	4.7494e-05
365	9124	PDLIM1	1.2953	4.8151e-05
366	55787	TXLNG	-1.2479	4.8645e-05
367	59084	ENPP5	1.2059	4.8672e-05
368	220074	LRTOMT	1.2236	4.9208e-05
369	63917	GALNT11	1.3945	4.9971e-05
370	54677	CROT	1.2782	4.9971e-05
371	9620	CELSR1	1.1462	4.9971e-05
372	4012	LNPEP	1.2019	4.9971e-05
373	4599	MX1	-1.3564	5.009e-05
374	115330	GPR146	1.2736	5.009e-05
375	9563	H6PD	1.2086	5.0386e-05
376	11270	NRM	1.3205	5.0798e-05
377	64425	POLR1E	1.2503	5.1059e-05
378	1407	CRY1	-1.3253	5.2059e-05
379	8019	BRD3	1.1972	5.2347e-05
380	116151	FAM210B	1.2444	5.2434e-05
381	11253	MAN1B1	1.2817	5.2729e-05
382	9537	TP53I11	1.2113	5.3076e-05
383	3920	LAMP2	1.2509	5.3076e-05
384	6369	CCL24	-1.1416	5.3699e-05
385	10521	DDX17	1.1476	5.3699e-05
386	4077	NBR1	1.1559	5.4243e-05
387	93627	TBCK	1.1327	5.5206e-05
388	9540	TP53I3	1.326	5.5358e-05
389	11118	BTN3A2	1.3287	5.6343e-05
390	84275	SLC25A33	-1.3822	5.6429e-05
391	291	SLC25A4	1.2622	5.6429e-05
392	54623	PAF1	1.2629	5.6637e-05
393	25771	TBC1D22A	1.2457	5.8301e-05
394	54884	RETSAT	1.3065	5.9137e-05
395	1028	CDKN1C	1.3273	5.9137e-05
396	64114	TMBIM1	1.2675	5.9996e-05
397	56255	TMX4	1.2147	6.0039e-05
398	9498	SLC4A8	1.2038	6.0039e-05
399	79815	NIPAL2	1.1544	6.0039e-05
400	26985	AP3M1	1.2407	6.215e-05
401	10093	ARPC4	1.282	6.2564e-05
402	5660	PSAP	1.2024	6.3234e-05
403	10381	TUBB3	-1.2025	6.3234e-05
404	22944	KIN	-1.2129	6.4083e-05
405	3059	HCLS1	-1.1985	6.5447e-05
406	2746	GLUD1	1.1387	6.7395e-05
407	84941	HSH2D	-1.2241	6.7402e-05
408	79836	LONRF3	-1.3618	6.786e-05
409	26121	PRPF31	1.16	6.9018e-05
410	51754	TMEM8B	1.1537	7.0152e-05
411	91351	DDX60L	-1.1857	7.019e-05
412	54821	ERCC6L	1.1753	7.0334e-05
413	10964	IFI44L	-1.2659	7.2163e-05
414	3851	KRT4	1.217	7.3493e-05
415	55333	SYNJ2BP	1.3056	7.3502e-05
416	1298	COL9A2	-1.2846	7.416e-05
417	9466	IL27RA	1.1204	7.416e-05
418	10397	NDRG1	1.3116	7.416e-05
419	9342	SNAP29	1.056	7.416e-05
420	55258	THNSL2	1.1336	7.4269e-05
421	23431	AP4E1	-1.2904	7.4777e-05
422	8187	ZNF239	-1.4754	7.4804e-05
423	25800	SLC39A6	1.3588	7.4804e-05
424	81619	TSPAN14	1.294	7.5897e-05
425	57494	RIMKLB	-1.3599	7.6332e-05
426	80700	UBXN6	1.206	7.8237e-05
427	151613	TTC14	1.2213	7.8931e-05
428	54504	CPVL	1.204	7.8931e-05
429	54739	XAF1	-1.2515	7.8943e-05
430	10856	RUVBL2	1.1996	7.8943e-05
431	54509	RHOF	-1.4794	8.1375e-05
432	23645	PPP1R15A	-1.543	8.1375e-05
433	8501	SLC43A1	1.1917	8.2808e-05
434	54828	BCAS3	1.1881	8.2808e-05
435	151887	CCDC80	1.2196	8.2808e-05
436	1589	CYP21A2	-1.1447	8.2808e-05
437	5087	PBX1	1.1759	8.2808e-05
438	6892	TAPBP	1.2027	8.3219e-05
439	3652	IPP	1.3394	8.3367e-05
440	57524	CASKIN1	-1.1551	8.3367e-05
441	191	AHCY	1.1753	8.3367e-05
442	23424	TDRD7	-1.2486	8.3367e-05
443	1263	PLK3	-1.4054	8.4106e-05
444	57719	ANO8	-1.1769	8.5334e-05
445	10966	RAB40B	1.1914	8.6294e-05
446	51626	DYNC2LI1	1.2915	8.761e-05
447	55240	STEAP3	1.1344	8.9666e-05
448	5429	POLH	1.1688	9.0873e-05
449	80221	ACSF2	1.2189	9.1603e-05
450	80143	SIKE1	1.1368	9.2035e-05
451	10620	ARID3B	-1.2539	9.2532e-05
452	6790	AURKA	1.2282	9.3014e-05
453	4191	MDH2	1.1713	9.4884e-05
454	602	BCL3	-1.4186	9.6026e-05
455	3265	HRAS	1.2045	9.6255e-05
456	64778	FNDC3B	-1.2559	9.6255e-05
457	55733	HHAT	1.2735	9.6531e-05
458	1953	MEGF6	1.2556	9.8279e-05
459	10421	CD2BP2	1.1782	9.9581e-05
460	7700	ZNF141	-1.1163	9.995e-05
461	10194	TSHZ1	1.1246	0.00010074
462	124936	CYB5D2	1.1348	0.00010074
463	27315	PGAP2	1.2679	0.0001013
464	84946	LTV1	-1.1813	0.0001013
465	53344	CHIC1	1.1782	0.00010145
466	10561	IFI44	-1.2257	0.00010197
467	22949	PTGR1	1.3746	0.000102
468	139324	HDX	-1.2377	0.00010272
469	115362	GBP5	-1.1955	0.00010272
470	1198	CLK3	-1.1567	0.00010593
471	221092	HNRNPUL2	1.2024	0.00010637
472	56478	EIF4ENIF1	-1.2583	0.00010664
473	10969	EBNA1BP2	-1.1531	0.00010805
474	81034	SLC25A32	-1.2452	0.00010805
475	29946	SERTAD3	-1.2154	0.0001083
476	2762	GMDS	1.1834	0.00010909
477	8635	RNASET2	1.2395	0.00010983
478	10916	MAGED2	1.2896	0.00010983
479	114789	SLC25A25	-1.4769	0.00010996
480	411	ARSB	1.1568	0.0001106
481	9869	SETDB1	-1.2775	0.00011173
482	116064	LRRC58	1.1038	0.00011173
483	177	AGER	-1.2779	0.00011205
484	7009	TMBIM6	1.3555	0.00011375
485	6416	MAP2K4	-1.2366	0.00011375
486	89953	KLC4	1.0589	0.00011375
487	25854	FAM149A	1.1562	0.00011398
488	285855	RPL7L1	1.1669	0.00011434
489	2593	GAMT	1.1393	0.00011731
490	4255	MGMT	1.2158	0.00011789
491	540	ATP7B	1.1796	0.00011978
492	64601	VPS16	1.1653	0.00011978
493	51652	CHMP3	1.2385	0.00011978
494	5715	PSMD9	1.1062	0.00011978
495	23512	SUZ12	-1.1772	0.00011999
496	4124	MAN2A1	1.3029	0.00012024
497	10073	SNUPN	1.1004	0.00012099
498	51312	SLC25A37	-1.2086	0.0001213
499	29915	HCFC2	-1.2621	0.00012165
500	51276	ZNF571	-1.1873	0.00012207
501	9306	SOCS6	-1.1487	0.00012302
502	4043	LRPAP1	1.1227	0.00012333
503	549	AUH	1.2346	0.00012378
504	1907	EDN2	-1.1466	0.00012477
505	7507	XPA	1.1673	0.00012573
506	2931	GSK3A	-1.102	0.00012628
507	533	ATP6V0B	-1.1944	0.00012632
508	438	ASMT	-1.3318	0.00012749
509	83852	SETDB2	-1.2483	0.0001297
510	9249	DHRS3	1.1982	0.00013211
511	80745	THUMPD2	-1.2855	0.00013211
512	2553	GABPB1	-1.1698	0.00013492
513	114987	WDR31	1.1326	0.00013501
514	66005	CHID1	1.1016	0.00013536
515	4125	MAN2B1	1.2996	0.00013576
516	64410	KLHL25	-1.1637	0.00013607
517	55105	GPATCH2	-1.3504	0.00013917
518	112724	RDH13	1.1251	0.00013917
519	38	ACAT1	1.234	0.00014014
520	3843	IPO5	1.0936	0.00014085
521	10725	NFAT5	-1.1069	0.00014085
522	6446	SGK1	-1.3416	0.00014107
523	79036	KXD1	1.0941	0.0001421
524	23020	SNRNP200	1.0893	0.00014227
525	51655	RASD1	-1.1596	0.00014229
526	7078	TIMP3	1.2191	0.00014315
527	1572	CYP2F1	-1.2015	0.00014398
528	84826	SFT2D3	1.1305	0.00014518
529	66035	SLC2A11	1.2497	0.00014568
530	23527	ACAP2	1.0546	0.00014699
531	6653	SORL1	1.0979	0.0001471
532	55613	MTMR8	1.0588	0.0001475
533	5870	RAB6A	1.1315	0.00015245
534	3070	HELLS	1.2008	0.00015328
535	7957	EPM2A	1.0196	0.00015363
536	7145	TNS1	1.1144	0.00015409
537	23492	CBX7	1.2015	0.00015518
538	26147	PHF19	1.0708	0.00015518
539	8677	STX10	1.1345	0.00015682
540	3270	HRC	-1.086	0.00015711
541	9491	PSMF1	1.0706	0.00015765
542	55596	ZCCHC8	-1.2183	0.00015808
543	55593	OTUD5	1.1308	0.00015855
544	1606	DGKA	1.1786	0.00016054
545	5594	MAPK1	1.0396	0.0001612
546	219771	CCNY	1.0942	0.00016184
547	23590	PDSS1	-1.1736	0.00016338
548	221477	C6orf89	1.1356	0.00016338
549	92104	TTC30A	1.0905	0.00016415
550	6615	SNAI1	-1.1916	0.00016415
551	63979	FIGNL1	1.1575	0.00016491
552	1017	CDK2	1.1734	0.00016491
553	27152	INTU	-1.207	0.00017033
554	256987	SERINC5	1.132	0.00017167
555	9891	NUAK1	-1.2003	0.00017194
556	26001	RNF167	1.2037	0.00017194
557	9553	MRPL33	-1.0382	0.00017194
558	9901	SRGAP3	1.1355	0.00017194
559	80306	MED28	1.1688	0.00017498
560	51202	DDX47	-1.1901	0.00017579
561	55929	DMAP1	1.0666	0.00017725
562	5050	PAFAH1B3	1.1453	0.00017725
563	135228	CD109	1.2189	0.00017725
564	148252	DIRAS1	-1.101	0.00017747
565	1062	CENPE	1.1256	0.00017877
566	9694	EMC2	1.1957	0.00017901
567	79751	SLC25A22	-1.1046	0.00018197
568	7508	XPC	1.078	0.00018528
569	23313	KIAA0930	1.1268	0.00018628
570	57623	ZFAT	-1.1825	0.00018791
571	1994	ELAVL1	1.1859	0.00018858
572	738	VPS51	1.18	0.00018865
573	5176	SERPINF1	1.1383	0.00018926
574	3140	MR1	1.0719	0.00019007
575	285362	SUMF1	1.1171	0.00019158
576	79685	SAP30L	1.1182	0.00019441
577	55803	ADAP2	-1.2229	0.00019717
578	22901	ARSG	1.1648	0.00019717
579	2720	GLB1	1.2012	0.00019717
580	56623	INPP5E	-1.1568	0.00019717
581	165215	FAM171B	1.1556	0.00019717
582	27063	ANKRD1	-1.378	0.00020011
583	5869	RAB5B	1.2211	0.00020011
584	79132	DHX58	-1.2014	0.00020346
585	163	AP2B1	1.144	0.00020354
586	221662	RBM24	-1.1932	0.00020416
587	89766	UMODL1	1.0286	0.00020751
588	51455	REV1	-1.2487	0.00020809
589	57680	CHD8	-1.1347	0.00021111
590	10713	USP39	-1.138	0.00021343
591	90196	SYS1	1.0662	0.00021474
592	4597	MVD	1.1687	0.00021641
593	81611	ANP32E	1.168	0.00021647
594	1374	CPT1A	1.0507	0.00021647
595	90507	SCRN2	1.2088	0.00021647
596	84549	MAK16	-1.1962	0.00021647
597	57669	EPB41L5	1.0393	0.00021647
598	10625	IVNS1ABP	1.1105	0.00021674
599	8763	CD164	1.1168	0.00021747
600	28231	SLCO4A1	-1.1408	0.00021843
601	91057	CCDC34	1.0627	0.00022099
602	162972	ZNF550	-1.2625	0.00022099
603	84320	ACBD6	1.1145	0.00022411
604	23169	SLC35D1	1.1227	0.00022411
605	389072	PLEKHM3	1.1601	0.00022439
606	8243	SMC1A	1.1437	0.00022439
607	64215	DNAJC1	1.0523	0.00022439
608	11264	PXMP4	1.2059	0.00022488
609	55869	HDAC8	1.1524	0.00022596
610	23016	EXOSC7	1.0923	0.00022845
611	60412	EXOC4	1.2172	0.00022845
612	90874	ZNF697	-1.2618	0.00022911
613	51199	NIN	1.094	0.00023517
614	5581	PRKCE	-1.1901	0.00023631
615	6625	SNRNP70	1.1472	0.0002376
616	6996	TDG	-1.2405	0.00023768
617	64897	C12orf43	1.0782	0.00023836
618	29058	TMEM230	1.1298	0.00023836
619	56122	PCDHB14	1.1828	0.00023841
620	328	APEX1	1.195	0.0002409
621	1152	CKB	1.1169	0.0002409
622	79873	NUDT18	1.1495	0.0002409
623	4957	ODF2	1.0002	0.0002409
624	412	STS	1.0941	0.0002409
625	9277	WDR46	1.0315	0.0002409
626	6374	CXCL5	-1.0377	0.00024148
627	1808	DPYSL2	1.2347	0.00024175
628	2873	GPS1	1.1399	0.00024482
629	85450	ITPRIP	-1.2347	0.0002461
630	23365	ARHGEF12	1.0193	0.00024692
631	116071	BATF2	-1.2889	0.00024758
632	1299	COL9A3	1.106	0.00024758
633	27257	LSM1	-1.0884	0.00024938
634	11160	ERLIN2	1.1436	0.0002499
635	10644	IGF2BP2	-1.0444	0.00025671
636	51318	MRPL35	-1.0407	0.00026127
637	60592	SCOC	1.1906	0.00026172
638	4356	MPP3	-1.0928	0.00026172
639	80344	DCAF11	1.1024	0.00026321
640	6433	SFSWAP	-1.071	0.00026321
641	2736	GLI2	1.019	0.00026321
642	3030	HADHA	1.2042	0.00026433
643	170302	ARX	-1.0422	0.00026574
644	6203	RPS9	1.1545	0.00026586
645	79784	MYH14	-1.0091	0.00026617
646	3627	CXCL10	-1.1149	0.00026758
647	51550	CINP	1.1451	0.00026758
648	10865	ARID5A	-1.1792	0.00026758
649	4055	LTBR	1.1241	0.00027214
650	144132	DNHD1	-1.1485	0.00027214
651	57154	SMURF1	-1.2165	0.00027239
652	9158	FIBP	1.1254	0.00027486
653	10460	TACC3	1.1189	0.00027695
654	10253	SPRY2	-1.1996	0.00027695
655	444	ASPH	1.0525	0.00028099
656	374659	HDDC3	1.1245	0.00028136
657	28984	RGCC	1.2003	0.00028587
658	57184	FAM219B	1.1359	0.00028621
659	9787	DLGAP5	1.1841	0.00028621
660	30836	DNTTIP2	-1.0546	0.00028805
661	22928	SEPHS2	1.1186	0.00029004
662	4968	OGG1	1.1024	0.00029196
663	8605	PLA2G4C	-1.2541	0.00029205
664	5372	PMM1	1.1025	0.00029205
665	124	ADH1A	1.1152	0.00029606
666	55280	CWF19L1	1.0929	0.00029631
667	84720	PIGO	1.1261	0.00029702
668	6621	SNAPC4	-1.0842	0.00030163
669	23542	MAPK8IP2	-1.0439	0.00030189
670	54930	HAUS4	1.0194	0.00030189
671	899	CCNF	1.1229	0.00030226
672	51191	HERC5	-1.2734	0.00030365
673	80314	EPC1	-1.2224	0.00030742
674	64412	GZF1	-1.2295	0.00031954
675	11329	STK38	1.0835	0.00032098
676	64756	ATPAF1	1.1122	0.00032098
677	255374	MBLAC1	1.1646	0.00032216
678	10885	WDR3	-1.0874	0.00032289
679	5328	PLAU	-1.1707	0.00032289
680	10922	FASTK	-1.0669	0.00032382
681	24148	PRPF6	1.0643	0.00032472
682	1397	CRIP2	1.0793	0.00032527
683	129685	TAF8	1.0297	0.00032648
684	283254	HARBI1	-1.1374	0.00032904
685	26135	SERBP1	1.1162	0.00033542
686	84067	FAM160A2	-1.1905	0.00033697
687	5573	PRKAR1A	1.1631	0.00033697
688	9332	CD163	-1.1212	0.00034555
689	80212	CCDC92	1.0939	0.00034895
690	79866	BORA	1.1518	0.00034895
691	84306	PDCD2L	-1.0383	0.00034916
692	10553	HTATIP2	1.0653	0.00035062
693	10840	ALDH1L1	1.0601	0.00035062
694	116138	KLHDC3	1.1519	0.00035062
695	83546	RTBDN	-1.0626	0.00035062
696	51322	WAC	-1.1885	0.00035211
697	11344	TWF2	1.1095	0.00035282
698	8470	SORBS2	1.0346	0.000355
699	115265	DDIT4L	-1.0978	0.00035577
700	84759	PCGF1	-1.0998	0.00035639
701	84292	WDR83	1.0636	0.00035844
702	349667	RTN4RL2	-1.1663	0.00035958
703	94121	SYTL4	1.0591	0.00035958
704	29949	IL19	-1.1243	0.00035995
705	79184	BRCC3	1.1588	0.00036043
706	10519	CIB1	1.132	0.00036163
707	64135	IFIH1	-1.2175	0.00036673
708	79003	MIS12	-1.0661	0.00037035
709	6990	DYNLT3	1.1382	0.00037035
710	597	BCL2A1	-0.98918	0.00037035
711	2564	GABRE	-1.1203	0.00037212
712	84935	MEDAG	1.0183	0.0003724
713	2053	EPHX2	1.1261	0.0003724
714	79792	GSDMD	1.1032	0.0003724
715	11164	NUDT5	1.0704	0.00037273
716	288	ANK3	0.988	0.00037273
717	28976	ACAD9	1.0043	0.00037811
718	23354	HAUS5	0.99531	0.00038338
719	9117	SEC22C	1.0578	0.00038372
720	23788	MTCH2	1.0661	0.00038467
721	79772	MCTP1	1.0099	0.00038499
722	150094	SIK1	-1.2105	0.00038853
723	287	ANK2	1.0487	0.00038973
724	55526	DHTKD1	1.1588	0.00039014
725	3655	ITGA6	1.0622	0.00039481
726	5265	SERPINA1	-1.0094	0.00039922
727	1316	KLF6	-1.3324	0.0003997
728	55907	CMAS	1.0958	0.00040001
729	55212	BBS7	1.0923	0.00040025
730	11030	RBPMS	1.0774	0.00040365
731	8301	PICALM	1.0104	0.00040949
732	51340	CRNKL1	1.0796	0.0004098
733	155066	ATP6V0E2	1.1095	0.0004098
734	2022	ENG	1.0725	0.0004098
735	1389	CREBL2	1.0977	0.0004098
736	10572	SIVA1	1.0628	0.0004098
737	439921	MXRA7	1.1278	0.00041131
738	90673	PPP1R3E	1.0632	0.0004165
739	79694	MANEA	1.0536	0.0004165
740	4129	MAOB	1.2226	0.00041971
741	275	AMT	1.1349	0.00041971
742	1382	CRABP2	-1.0875	0.0004204
743	3604	TNFRSF9	-1.1336	0.00042176
744	112936	VPS26B	1.034	0.00042176
745	26092	TOR1AIP1	1.0464	0.00042239
746	8800	PEX11A	1.0521	0.00042239
747	10775	POP4	1.0786	0.00042239
748	56128	PCDHB8	1.037	0.00042239
749	83694	RPS6KL1	-0.98927	0.00042392
750	1936	EEF1D	1.1287	0.00042572
751	9957	HS3ST1	-1.1627	0.00042695
752	54517	PUS7	-1.0534	0.00042695
753	6760	SS18	1.0761	0.00042929
754	128077	LIX1L	1.0508	0.0004359
755	6804	STX1A	-1.1275	0.00043685
756	8835	SOCS2	-1.1331	0.00043729
757	22863	ATG14	1.1261	0.00043729
758	116068	LYSMD3	-1.1027	0.00043729
759	10467	ZNHIT1	1.0989	0.00043729
760	2027	ENO3	-1.1404	0.00044263
761	7157	TP53	1.1393	0.00044421
762	79862	ZNF669	-1.0857	0.00044602
763	27097	TAF5L	1.0349	0.00044602
764	1605	DAG1	1.1001	0.00044978
765	56254	RNF20	1.0996	0.00044978
766	5669	PSG1	-1.0777	0.00045013
767	79663	HSPBAP1	-1.0939	0.00045013
768	6596	HLTF	1.0009	0.00045246
769	1102	RCBTB2	1.1795	0.00045294
770	5526	PPP2R5B	-1.0554	0.00045294
771	6916	TBXAS1	1.0566	0.00045298
772	5082	PDCL	1.1186	0.00045652
773	54732	TMED9	1.1654	0.00046449
774	8740	TNFSF14	-0.99218	0.00046449
775	8553	BHLHE40	-1.2355	0.00046534
776	9805	SCRN1	-1.0725	0.00046534
777	11022	TDRKH	0.97235	0.00046796
778	11332	ACOT7	1.0716	0.00047756
779	6509	SLC1A4	1.0122	0.00047756
780	192670	AGO4	1.0977	0.00047809
781	79932	KIAA0319L	1.0534	0.00047932
782	6047	RNF4	-1.1525	0.00047932
783	79005	SCNM1	-1.047	0.00048087
784	5863	RGL2	1.1002	0.00048258
785	169981	SPIN3	1.0389	0.00048277
786	10517	FBXW10	-1.1494	0.0004839
787	7317	UBA1	1.1862	0.00048467
788	290	ANPEP	1.1069	0.00049061
789	11054	OGFR	-0.964	0.00049073
790	7187	TRAF3	-1.0634	0.00049091
791	63893	UBE2O	-1.0195	0.00049091
792	10982	MAPRE2	1.0094	0.00049299
793	2051	EPHB6	1.0017	0.00049386
794	10628	TXNIP	-1.1795	0.00049471
795	11057	ABHD2	1.1404	0.00049689
796	5867	RAB4A	1.0241	0.00049803
797	51062	ATL1	1.0604	0.00049803
798	55319	TMA16	1.0159	0.00049803
799	157869	SBSPON	0.96534	0.00049871
800	85414	SLC45A3	-1.0214	0.00050051
801	11274	USP18	-1.0087	0.00050051
802	132864	CPEB2	-1.1656	0.00050105
803	54927	CHCHD3	1.0562	0.00050105
804	6904	TBCD	1.046	0.00050276
805	84268	RPAIN	1.1235	0.00050613
806	55156	ARMC1	1.1322	0.00050613
807	5641	LGMN	1.1588	0.00051244
808	57533	TBC1D14	0.96541	0.00051244
809	8664	EIF3D	1.0117	0.00051377
810	90993	CREB3L1	-0.93756	0.00051377
811	22930	RAB3GAP1	0.96517	0.00051477
812	91304	TMEM259	-1.0331	0.0005151
813	10886	NPFFR2	-1.0681	0.00051632
814	51807	TUBA8	-1.1529	0.00051642
815	55975	KLHL7	1.0534	0.00052172
816	85315	PAQR8	1.0694	0.00052435
817	5734	PTGER4	-1.1536	0.00052975
818	5447	POR	1.0363	0.00053016
819	5431	POLR2B	1.0451	0.00053367
820	8408	ULK1	1.1189	0.00054587
821	27238	GPKOW	1.0388	0.00054812
822	7570	ZNF22	-1.0093	0.00054987
823	63932	CXorf56	1.0968	0.00055188
824	27245	AHDC1	-1.0981	0.00055211
825	1850	DUSP8	-1.1762	0.00055314
826	2139	EYA2	1.0684	0.00055493
827	4329	ALDH6A1	1.1173	0.00055541
828	1479	CSTF3	-1.0896	0.00056287
829	55500	ETNK1	1.0548	0.00056374
830	22806	IKZF3	-1.0266	0.00056756
831	57718	PPP4R4	-1.0312	0.00056756
832	140461	ASB8	1.0069	0.00056787
833	26022	TMEM98	1.0282	0.00056831
834	10424	PGRMC2	1.0718	0.00056967
835	84957	RELT	-0.98421	0.00056967
836	7043	TGFB3	0.968	0.00056967
837	84874	ZNF514	1.0222	0.00057639
838	51454	GULP1	-1.1246	0.00057639
839	51103	NDUFAF1	1.0242	0.00058112
840	8733	GPAA1	1.0487	0.00058451
841	63939	FAM217B	0.97123	0.0005886
842	55108	BSDC1	1.0867	0.00059494
843	6050	RNH1	1.0227	0.00059494
844	140885	SIRPA	1.009	0.00059508
845	8739	HRK	-1.2398	0.00060666
846	23556	PIGN	1.0518	0.00060666
847	9061	PAPSS1	0.98289	0.00060666
848	10499	NCOA2	0.92937	0.00060666
849	10772	SRSF10	-0.99794	0.00061582
850	79629	OCEL1	1.1128	0.00061648
851	4548	MTR	1.0329	0.0006228
852	6850	SYK	0.99498	0.00062545
853	154796	AMOT	1.0909	0.00062895
854	2804	GOLGB1	0.94994	0.00062895
855	2706	GJB2	-1.0684	0.00063093
856	80097	MZT2B	0.98617	0.00063093
857	8479	HIRIP3	1.0253	0.00063093
858	83540	NUF2	1.1076	0.00063248
859	376267	RAB15	1.021	0.00063248
860	26190	FBXW2	0.98437	0.0006347
861	3860	KRT13	0.99716	0.0006412
862	79647	AKIRIN1	-1.1634	0.0006423
863	165545	DQX1	-1.0008	0.0006423
864	4018	LPA	-1.0208	0.00064604
865	7038	TG	-1.1924	0.00064604
866	4240	MFGE8	1.1465	0.00064631
867	2534	FYN	-1.0151	0.00065307
868	6832	SUPV3L1	-1.1076	0.00065385
869	10961	ERP29	1.131	0.00065438
870	8412	BCAR3	-1.1372	0.00065704
871	23417	MLYCD	0.9629	0.0006624
872	51170	HSD17B11	1.1157	0.00066434
873	10493	VAT1	1.1172	0.00066667
874	79763	ISOC2	1.0552	0.00067701
875	8872	CDC123	0.98876	0.00068738
876	162	AP1B1	1.0493	0.00069168
877	22974	TPX2	1.0297	0.00069168
878	10552	ARPC1A	1.0449	0.00069388
879	467	ATF3	-1.5159	0.0006971
880	1746	DLX2	-1.1088	0.00070095
881	55502	HES6	0.92837	0.00070315
882	387914	SHISA2	-1.1123	0.00070341
883	57677	ZFP14	1.0857	0.00070341
884	139341	FUNDC1	0.98673	0.00070876
885	55353	LAPTM4B	0.99934	0.00071688
886	54980	C2orf42	-1.0747	0.00072061
887	23264	ZC3H7B	-0.94557	0.0007213
888	284018	C17orf58	1.0395	0.0007213
889	63826	SRR	0.98973	0.0007213
890	23168	RTF1	1.0723	0.0007288
891	2752	GLUL	1.0625	0.0007288
892	55138	FAM90A1	-1.1938	0.00073041
893	80117	ARL14	-1.049	0.00073444
894	58	ACTA1	-0.95963	0.00073519
895	10491	CRTAP	1.1245	0.00073569
896	154007	SNRNP48	1.0287	0.00074765
897	83729	INHBE	0.94492	0.00074788
898	5836	PYGL	1.0779	0.00074829
899	79583	TMEM231	0.96901	0.0007491
900	1962	EHHADH	0.98767	0.0007491
901	10428	CFDP1	1.0511	0.0007496
902	1185	CLCN6	-0.9796	0.00075142
903	79891	ZNF671	-1.1226	0.00075965
904	89958	SAPCD2	1.1	0.00076394
905	51117	COQ4	0.97283	0.00076423
906	27244	SESN1	1.0807	0.0007664
907	55884	WSB2	-1.0753	0.00076707
908	10573	MRPL28	0.99456	0.00076707
909	10928	RALBP1	0.97732	0.00076871
910	84102	SLC41A2	-0.93682	0.00076887
911	9308	CD83	-1.1367	0.00076887
912	4173	MCM4	1.0022	0.00076887
913	23237	ARC	-1.0441	0.00076887
914	582	BBS1	0.94391	0.00077109
915	55246	CCDC25	1.0312	0.00077304
916	23588	KLHDC2	1.0757	0.00077349
917	10771	ZMYND11	0.97187	0.00077389
918	1827	RCAN1	-1.014	0.00077478
919	54742	LY6K	-0.99996	0.00078044
920	65265	C8orf33	0.91709	0.00078406
921	55191	NADSYN1	1.0694	0.00079505
922	25827	FBXL2	1.0209	0.00079505
923	85477	SCIN	0.94481	0.00080209
924	1846	DUSP4	-1.0823	0.00080228
925	5909	RAP1GAP	0.98434	0.00080336
926	435	ASL	1.0796	0.00081088
927	4720	NDUFS2	0.98559	0.00081887
928	283777	FAM169B	-1.0405	0.00082558
929	79090	TRAPPC6A	1.1231	0.00082605
930	10695	CNPY3	1.0425	0.00082874
931	29894	CPSF1	1.0371	0.00082874
932	8625	RFXANK	1.0333	0.00082953
933	51566	ARMCX3	1.0885	0.00083126
934	57010	CABP4	-0.96382	0.00084221
935	125228	FAM210A	-1.1728	0.00084221
936	995	CDC25C	1.0181	0.00084221
937	10955	SERINC3	1.037	0.00084221
938	4285	MIPEP	0.96137	0.00084329
939	642	BLMH	1.0743	0.00084868
940	56996	SLC12A9	0.97064	0.00084868
941	441024	MTHFD2L	-1.0326	0.00085133
942	10327	AKR1A1	1.0315	0.00085317
943	2145	EZH1	0.99394	0.00085317
944	23438	HARS2	1.0192	0.00085317
945	10945	KDELR1	1.1141	0.00085653
946	666	BOK	0.98284	0.00085653
947	9709	HERPUD1	-1.012	0.00085653
948	148022	TICAM1	-1.0302	0.00086231
949	117584	RFFL	-1.0628	0.00086365
950	988	CDC5L	0.9941	0.00086696
951	25840	METTL7A	1.2433	0.00086871
952	54820	NDE1	1.0123	0.00087134
953	154	ADRB2	-1.0729	0.00087134
954	55270	NUDT15	1.1124	0.000878
955	22980	TCF25	0.99287	0.00088122
956	8941	CDK5R2	-1.1648	0.00088122
957	10904	BLCAP	1.0751	0.00088122
958	50839	TAS2R10	1.0118	0.00088122
959	9725	TMEM63A	1.0356	0.00088152
960	64170	CARD9	-1.0104	0.00088152
961	144348	ZNF664	1.0188	0.00088152
962	7629	ZNF76	0.962	0.00088152
963	7538	ZFP36	-1.237	0.00088293
964	116093	DIRC1	-0.96864	0.00088537
965	57488	ESYT2	0.96715	0.00088537
966	127495	LRRC39	-1.0074	0.00088985
967	90956	ADCK2	1.0086	0.0008907
968	79840	NHEJ1	0.94225	0.00091282
969	79674	VEPH1	0.95358	0.00091301
970	114791	TUBGCP5	0.89331	0.00091301
971	56952	PRTFDC1	1.1427	0.00091465
972	9149	DYRK1B	-0.98904	0.00091631
973	56948	SDR39U1	1.0291	0.0009165
974	817	CAMK2D	0.99395	0.0009165
975	178	AGL	1.0641	0.0009225
976	24137	KIF4A	1.0068	0.00092382
977	389898	UBE2NL	0.90821	0.00092753
978	257169	C9orf43	0.93834	0.00093103
979	130502	TTC32	-1.1086	0.0009315
980	10769	PLK2	-1.1447	0.00093165
981	112	ADCY6	0.95661	0.00093508
982	1911	PHC1	1.026	0.00094357
983	55032	SLC35A5	1.1073	0.00094357
984	27229	TUBGCP4	0.97443	0.00094357
985	79178	THTPA	1.0232	0.00095294
986	25875	LETMD1	0.92371	0.00095393
987	57827	C6orf47	0.95936	0.00095415
988	113189	CHST14	0.94769	0.00095415
989	150290	DUSP18	0.88772	0.00095415
990	84263	HSDL2	1.0649	0.00095818
991	5577	PRKAR2B	0.9937	0.00096094
992	6373	CXCL11	-0.95937	0.00096474
993	10615	SPAG5	0.95554	0.00096522
994	22998	LIMCH1	1.0505	0.00097879
995	6310	ATXN1	0.98032	0.00097879
996	5226	PGD	1.0529	0.0009878
997	9023	CH25H	-0.99552	0.0009903
998	60343	FAM3A	0.98069	0.00099795
999	129642	MBOAT2	0.9899	0.0010045
1000	79782	LRRC31	0.90696	0.0010058
1001	51441	YTHDF2	-1.0248	0.0010071
1002	55749	CCAR1	-1.084	0.0010083
1003	1543	CYP1A1	-1.0228	0.0010189
1004	5092	PCBD1	1.0913	0.0010239
1005	128061	C1orf131	-0.9932	0.001024
1006	81932	HDHD3	0.92646	0.0010642
1007	64077	LHPP	1.0131	0.0010725
1008	7249	TSC2	0.97551	0.001078
1009	135112	NCOA7	-1.0635	0.0010799
1010	5982	RFC2	1.0266	0.0010799
1011	5130	PCYT1A	0.92594	0.0010799
1012	3673	ITGA2	1.0315	0.00108
1013	170463	SSBP4	-1.0048	0.0010807
1014	3755	KCNG1	-0.94864	0.0010807
1015	3912	LAMB1	0.93811	0.0010807
1016	10767	HBS1L	-1.0738	0.0010823
1017	25890	ABI3BP	1.06	0.0010838
1018	1825	DSC3	0.87536	0.0010849
1019	10226	PLIN3	1.0137	0.0010849
1020	7462	LAT2	-1.1866	0.0010849
1021	2618	GART	0.94922	0.0010874
1022	221937	FOXK1	1.0453	0.0010893
1023	22	ABCB7	0.97749	0.0010911
1024	29798	C2orf27A	-1.0296	0.001096
1025	1020	CDK5	0.94506	0.001096
1026	10420	TESK2	0.93873	0.0011
1027	285440	CYP4V2	0.92275	0.0011066
1028	223	ALDH9A1	0.97212	0.0011073
1029	9217	VAPB	1.0053	0.0011134
1030	63943	FKBPL	0.97646	0.0011134
1031	25814	ATXN10	1.0375	0.0011156
1032	57231	SNX14	0.98228	0.0011163
1033	5891	MOK	-1.1134	0.0011191
1034	9208	LRRFIP1	0.94461	0.0011231
1035	25988	HINFP	0.90118	0.0011275
1036	64849	SLC13A3	-0.96719	0.0011295
1037	9091	PIGQ	0.99031	0.0011323
1038	27165	GLS2	0.89195	0.0011342
1039	29093	MRPL22	-0.95612	0.0011374
1040	7107	GPR137B	1.0747	0.0011427
1041	29899	GPSM2	0.9963	0.0011466
1042	2521	FUS	1.0517	0.0011466
1043	6553	SLC9A5	-0.97823	0.0011466
1044	54958	TMEM160	1.0502	0.0011466
1045	84166	NLRC5	-0.95154	0.0011466
1046	1362	CPD	0.93844	0.0011466
1047	3665	IRF7	-1.057	0.0011484
1048	147949	ZNF583	-1.0303	0.001153
1049	23233	EXOC6B	0.91909	0.0011564
1050	84376	HOOK3	0.9965	0.0011615
1051	1806	DPYD	0.9504	0.0011686
1052	1635	DCTD	0.93585	0.0011719
1053	54974	THG1L	0.95746	0.0011719
1054	9761	MLEC	0.92101	0.0011761
1055	347744	C6orf52	-1.066	0.0011761
1056	56940	DUSP22	0.97076	0.0011761
1057	11051	NUDT21	1.0568	0.0011823
1058	56971	CEACAM19	-0.94458	0.0011862
1059	5547	PRCP	1.0945	0.0012042
1060	2923	PDIA3	1.0375	0.0012047
1061	9021	SOCS3	-1.034	0.0012108
1062	5705	PSMC5	0.94885	0.0012172
1063	57127	RHBG	-1.0743	0.0012228
1064	79966	SCD5	1.0234	0.0012228
1065	4671	NAIP	-0.9403	0.0012228
1066	2330	FMO5	0.97074	0.0012296
1067	124930	ANKRD13B	0.99088	0.0012302
1068	56902	PNO1	-0.96698	0.0012309
1069	79660	PPP1R3B	-1.0946	0.0012309
1070	51292	GMPR2	0.9892	0.0012358
1071	56967	C14orf132	1.0598	0.001244
1072	80271	ITPKC	-1.1449	0.0012442
1073	23765	IL17RA	0.92418	0.0012463
1074	56905	C15orf39	-1.0853	0.0012516
1075	51108	METTL9	0.90893	0.0012535
1076	5702	PSMC3	0.94504	0.0012551
1077	9223	MAGI1	0.98706	0.0012551
1078	81848	SPRY4	-1.0257	0.0012551
1079	2192	FBLN1	0.92564	0.0012559
1080	1495	CTNNA1	0.8921	0.0012559
1081	2395	FXN	-0.94588	0.0012559
1082	3067	HDC	-1.0095	0.0012583
1083	79921	TCEAL4	0.96447	0.0012696
1084	7319	UBE2A	1.0744	0.0012733
1085	64319	FBRS	-0.99294	0.0012733
1086	5494	PPM1A	0.95418	0.0012737
1087	1956	EGFR	-1.0049	0.0012814
1088	1385	CREB1	-0.95575	0.0012848
1089	8504	PEX3	-0.88619	0.0012859
1090	83641	FAM107B	0.97103	0.0012903
1091	57730	ANKRD36B	-0.93478	0.0012935
1092	27020	NPTN	0.98347	0.0012944
1093	145508	CEP128	1.0076	0.0012944
1094	23386	NUDCD3	0.96695	0.0012944
1095	22925	PLA2R1	0.98957	0.0012957
1096	63925	ZNF335	-1.0474	0.0012957
1097	6619	SNAPC3	0.96946	0.0012957
1098	1795	DOCK3	-0.84997	0.001305
1099	29080	CCDC59	-1.0416	0.0013053
1100	9340	GLP2R	-0.89347	0.0013096
1101	65977	PLEKHA3	-0.9553	0.0013097
1102	7764	ZNF217	-0.96831	0.0013097
1103	57633	LRRN1	0.93952	0.0013097
1104	79625	NDNF	0.98351	0.0013107
1105	6510	SLC1A5	1.0022	0.0013158
1106	1906	EDN1	-1.0609	0.0013239
1107	605	BCL7A	-1.0062	0.0013292
1108	9488	PIGB	1.0852	0.0013292
1109	14	AAMP	0.95856	0.0013292
1110	55791	LRIF1	-1.0288	0.0013296
1111	55974	SLC50A1	1.0226	0.0013296
1112	2531	KDSR	1.0593	0.0013346
1113	5877	RABIF	0.95687	0.0013397
1114	23142	DCUN1D4	0.94482	0.0013397
1115	5270	SERPINE2	-1.0049	0.0013711
1116	9738	CCP110	-0.95228	0.0013739
1117	8895	CPNE3	0.97257	0.0013779
1118	22822	PHLDA1	-1.0034	0.0013849
1119	170506	DHX36	-1.0362	0.0013944
1120	4705	NDUFA10	1.0464	0.0013945
1121	9020	MAP3K14	-1.1763	0.0013951
1122	3032	HADHB	0.98227	0.0014084
1123	5873	RAB27A	0.89187	0.0014111
1124	6046	BRD2	-1.0447	0.0014139
1125	48	ACO1	0.90899	0.0014184
1126	7581	ZNF33A	1.0174	0.0014282
1127	51741	WWOX	0.96053	0.0014299
1128	339231	ARL16	0.92335	0.0014351
1129	7087	ICAM5	-0.99446	0.0014354
1130	6640	SNTA1	0.94524	0.0014354
1131	140609	NEK7	1.0334	0.0014364
1132	4605	MYBL2	0.98489	0.0014364
1133	132789	GNPDA2	1.0899	0.0014379
1134	51616	TAF9B	0.99217	0.0014404
1135	79598	CEP97	0.8628	0.0014467
1136	6533	SLC6A6	1.0147	0.0014577
1137	80833	APOL3	1.0401	0.0014583
1138	6100	RP9	-1.0022	0.0014725
1139	2305	FOXM1	1.0096	0.0014792
1140	64859	NABP1	-0.97248	0.0014792
1141	5602	MAPK10	0.96068	0.0014792
1142	10423	CDIPT	0.99508	0.0014826
1143	55659	ZNF416	-1.0419	0.0014826
1144	10342	TFG	0.93645	0.0014834
1145	6932	TCF7	0.91273	0.0014901
1146	54961	SSH3	0.92097	0.0015151
1147	8798	DYRK4	0.92867	0.0015151
1148	161424	NOP9	0.87639	0.0015151
1149	51330	TNFRSF12A	-1.1226	0.0015249
1150	8170	SLC14A2	-0.94718	0.0015382
1151	388403	YPEL2	0.96033	0.0015415
1152	128	ADH5	1.0778	0.0015424
1153	57541	ZNF398	-1.0351	0.0015446
1154	10124	ARL4A	-0.9948	0.0015496
1155	84107	ZIC4	-1.0058	0.0015525
1156	11112	HIBADH	0.98168	0.0015525
1157	5187	PER1	-1.0441	0.0015536
1158	56898	BDH2	1.0152	0.0015645
1159	3993	LLGL2	0.94856	0.0015689
1160	23550	PSD4	0.8507	0.0015689
1161	79133	NDUFAF5	-0.92597	0.0015689
1162	25776	CBY1	0.95298	0.0015689
1163	1611	DAP	0.96112	0.0015689
1164	83933	HDAC10	0.99091	0.0015776
1165	51011	FAHD2A	0.94816	0.0015812
1166	10153	CEBPZ	-0.92013	0.0015824
1167	26512	INTS6	-0.98706	0.0015824
1168	84529	C15orf41	0.94282	0.0015824
1169	10610	ST6GALNAC2	0.9163	0.0015824
1170	80063	ATF7IP2	-0.9707	0.0015848
1171	202500	TCTE1	-0.87075	0.0015925
1172	64788	LMF1	-1.0354	0.0015952
1173	55646	LYAR	-0.94187	0.0015957
1174	55830	GLT8D1	0.96327	0.0016102
1175	26263	FBXO22	0.98442	0.0016266
1176	1742	DLG4	-0.93397	0.0016369
1177	25961	NUDT13	0.91332	0.0016369
1178	11052	CPSF6	0.89097	0.0016369
1179	128486	FITM2	0.91252	0.0016426
1180	4311	MME	0.95729	0.0016463
1181	1783	DYNC1LI2	0.89986	0.0016498
1182	552889	ATXN7L3B	0.96281	0.0016584
1183	54915	YTHDF1	-0.9557	0.0016602
1184	6717	SRI	1.0137	0.0016628
1185	2665	GDI2	1.0323	0.0016634
1186	7386	UQCRFS1	-0.90171	0.0016777
1187	57567	ZNF319	-0.97939	0.0016929
1188	132851	SPATA4	-0.9202	0.0017053
1189	219285	SAMD9L	-0.96077	0.0017053
1190	3294	HSD17B2	0.98714	0.0017139
1191	51024	FIS1	1.005	0.0017139
1192	55131	RBM28	-0.99359	0.0017139
1193	23339	VPS39	0.91579	0.0017139
1194	8620	NPFF	-1.0952	0.0017145
1195	2132	EXT2	0.90235	0.0017145
1196	90427	BMF	0.92707	0.0017268
1197	163859	SDE2	-0.9781	0.0017377
1198	196463	PLBD2	0.92658	0.0017377
1199	150468	CKAP2L	0.93559	0.0017377
1200	10457	GPNMB	1.0648	0.0017622
1201	79171	RBM42	0.92381	0.0017672
1202	3295	HSD17B4	1.0937	0.0017697
1203	56978	PRDM8	-0.88739	0.0017697
1204	327	APEH	0.96548	0.0017701
1205	54928	IMPAD1	0.89866	0.0017994
1206	7375	USP4	-0.91128	0.0018016
1207	80790	CMIP	-0.97837	0.0018113
1208	2319	FLOT2	0.93554	0.0018113
1209	84541	KBTBD8	-1.0893	0.0018113
1210	7748	ZNF195	-0.95548	0.0018113
1211	1577	CYP3A5	-0.92383	0.0018336
1212	10855	HPSE	0.95724	0.0018385
1213	57703	CWC22	-0.95402	0.0018405
1214	113655	MFSD3	0.94211	0.0018405
1215	29895	MYLPF	-0.85475	0.0018423
1216	93	ACVR2B	0.90464	0.0018574
1217	29078	NDUFAF4	1.1303	0.0018574
1218	10622	POLR3G	0.90873	0.0018959
1219	79622	SNRNP25	1.0873	0.0018997
1220	29063	ZCCHC4	-0.96852	0.0019007
1221	2677	GGCX	0.98991	0.0019032
1222	283933	ZNF843	-0.86383	0.0019054
1223	91526	ANKRD44	0.85509	0.0019066
1224	25813	SAMM50	0.90524	0.0019066
1225	6389	SDHA	0.92232	0.0019073
1226	128338	DRAM2	0.93512	0.0019081
1227	27286	SRPX2	0.95255	0.0019092
1228	10473	HMGN4	0.90059	0.0019092
1229	10388	SYCP2	0.9037	0.0019115
1230	27163	NAAA	0.88018	0.0019138
1231	4616	GADD45B	-1.1099	0.0019168
1232	83896	KRTAP3-1	-1.0331	0.001926
1233	92595	ZNF764	-1.0772	0.001926
1234	59	ACTA2	0.97931	0.0019302
1235	84899	TMTC4	0.94897	0.0019328
1236	26048	ZNF500	0.91225	0.0019347
1237	57106	NAT14	0.92504	0.0019347
1238	9070	ASH2L	0.88674	0.0019347
1239	5252	PHF1	0.8434	0.0019373
1240	84265	POLR3GL	1.0126	0.0019418
1241	2584	GALK1	0.91779	0.0019597
1242	81704	DOCK8	0.9274	0.0019597
1243	201456	FBXO15	-0.91811	0.0019704
1244	55565	ZNF821	-0.90434	0.0019704
1245	20	ABCA2	0.89955	0.0019704
1246	51181	DCXR	0.89309	0.0019706
1247	2549	GAB1	0.90935	0.0019796
1248	201134	CEP112	0.96478	0.0019796
1249	7695	ZNF136	-0.90848	0.0019835
1250	56984	PSMG2	0.93835	0.0019835
1251	5154	PDGFA	-0.89851	0.0019935
1252	79230	ZNF557	-0.88685	0.0019973
1253	8898	MTMR2	-0.9002	0.0020056
1254	9320	TRIP12	-0.93379	0.0020056
1255	56993	TOMM22	0.92271	0.0020056
1256	4659	PPP1R12A	-0.8978	0.0020084
1257	282974	STK32C	0.84576	0.0020166
1258	5096	PCCB	0.88827	0.0020166
1259	10257	ABCC4	0.855	0.0020225
1260	143282	FGFBP3	0.96811	0.0020251
1261	57209	ZNF248	0.94918	0.0020289
1262	57104	PNPLA2	0.98662	0.0020365
1263	126969	SLC44A3	0.95923	0.0020365
1264	201895	SMIM14	1.0471	0.002038
1265	6919	TCEA2	0.89015	0.002038
1266	7520	XRCC5	0.93223	0.0020454
1267	54556	ING3	-1.0794	0.0020458
1268	23071	ERP44	0.98377	0.0020458
1269	155061	ZNF746	-0.89744	0.002051
1270	79703	C11orf80	0.93168	0.0020549
1271	175	AGA	0.90662	0.0020912
1272	51030	TVP23B	-0.88776	0.0020972
1273	28958	COA3	0.9265	0.0021082
1274	117246	FTSJ3	0.89423	0.0021082
1275	55432	YOD1	-1.0656	0.0021127
1276	1427	CRYGS	0.91767	0.0021127
1277	10046	MAMLD1	-1.0402	0.0021155
1278	79879	CCDC134	0.87679	0.0021179
1279	627	BDNF	-0.85186	0.0021179
1280	5362	PLXNA2	0.88409	0.0021434
1281	3732	CD82	0.96933	0.0021596
1282	8417	STX7	0.94289	0.0021776
1283	8741	TNFSF13	0.85425	0.0021804
1284	146434	ZNF597	-0.93488	0.0021873
1285	4750	NEK1	0.91492	0.0021955
1286	255394	TCP11L2	-0.95107	0.0021993
1287	3096	HIVEP1	-1.0334	0.0022055
1288	84688	C9orf24	-0.96301	0.002209
1289	26127	FGFR1OP2	-0.93095	0.0022233
1290	121457	IKBIP	1.068	0.0022409
1291	7248	TSC1	-0.86139	0.0022411
1292	50484	RRM2B	0.94898	0.0022431
1293	2274	FHL2	-0.94576	0.0022452
1294	55742	PARVA	0.95783	0.0022727
1295	6391	SDHC	0.9785	0.0022736
1296	22839	DLGAP4	-0.97254	0.0022736
1297	55794	DDX28	-0.9512	0.0022736
1298	81786	TRIM7	0.86456	0.0022736
1299	91608	RASL10B	0.87131	0.0022736
1300	6487	ST3GAL3	-0.89967	0.0022738
1301	11113	CIT	0.96394	0.0022739
1302	6941	TCF19	0.90812	0.0022791
1303	23353	SUN1	0.94643	0.0022791
1304	778	CACNA1F	-0.85397	0.0022791
1305	23710	GABARAPL1	1.0376	0.0022797
1306	6746	SSR2	0.86003	0.0022798
1307	23087	TRIM35	-0.9216	0.0022798
1308	27236	ARFIP1	1.0032	0.002281
1309	5097	PCDH1	-0.91116	0.0022965
1310	9737	GPRASP1	-0.93584	0.0023098
1311	2000	ELF4	-0.99009	0.0023177
1312	79365	BHLHE41	-1.0834	0.0023251
1313	64427	TTC31	0.87172	0.0023251
1314	4001	LMNB1	0.9168	0.0023251
1315	203102	ADAM32	-1.1173	0.0023251
1316	2494	NR5A2	-0.84205	0.0023251
1317	8270	LAGE3	-0.89882	0.0023251
1318	64780	MICAL1	0.86649	0.0023295
1319	80201	HKDC1	-1.1445	0.0023318
1320	51270	TFDP3	0.8683	0.0023549
1321	2184	FAH	0.95093	0.0023582
1322	6856	SYPL1	0.92568	0.0023582
1323	57169	ZNFX1	-0.99776	0.0023595
1324	7130	TNFAIP6	1.006	0.002367
1325	5292	PIM1	-0.90052	0.002367
1326	1264	CNN1	-0.90837	0.002367
1327	8665	EIF3F	0.92575	0.0023773
1328	6448	SGSH	0.92506	0.0023773
1329	55006	TRMT61B	0.87726	0.0023773
1330	7469	NELFA	0.87932	0.0023858
1331	81790	RNF170	0.92786	0.0023858
1332	5993	RFX5	0.91555	0.0023921
1333	56548	CHST7	1.0145	0.0023921
1334	11140	CDC37	0.88693	0.0023966
1335	2037	EPB41L2	0.91298	0.0023966
1336	6430	SRSF5	0.93402	0.0023966
1337	8573	CASK	0.88745	0.0023966
1338	109	ADCY3	0.8806	0.0024005
1339	60493	FASTKD5	-1.0015	0.0024111
1340	4233	MET	-0.94825	0.0024177
1341	26276	VPS33B	0.81392	0.0024177
1342	7004	TEAD4	0.89568	0.0024253
1343	51646	YPEL5	0.96635	0.0024315
1344	55601	DDX60	-0.93135	0.0024501
1345	51605	TRMT6	-0.9004	0.0024634
1346	252983	STXBP4	0.89418	0.0024784
1347	2237	FEN1	0.90105	0.0024906
1348	23649	POLA2	0.9121	0.0024906
1349	57679	ALS2	-0.84528	0.0024933
1350	123355	LRRC28	0.93879	0.0024933
1351	55069	TMEM248	0.92474	0.0025018
1352	10116	FEM1B	-1.0284	0.0025133
1353	23370	ARHGEF18	-0.88087	0.0025305
1354	158	ADSL	0.92892	0.0025369
1355	390595	UBAP1L	-0.93381	0.0025739
1356	3456	IFNB1	-0.9562	0.0025763
1357	54812	AFTPH	-0.99404	0.0025815
1358	51512	GTSE1	1.0648	0.0025815
1359	122553	TRAPPC6B	0.91599	0.0025837
1360	55249	YY1AP1	-1.0434	0.0025842
1361	342909	ZNF284	-0.87685	0.002596
1362	11070	TMEM115	0.85621	0.002596
1363	84988	PPP1R16A	-0.83602	0.0025986
1364	957	ENTPD5	0.88103	0.0026017
1365	55437	STRADB	0.89266	0.0026034
1366	26472	PPP1R14B	-0.83313	0.0026057
1367	10878	CFHR3	0.952	0.0026062
1368	51009	DERL2	-0.91804	0.0026062
1369	6812	STXBP1	0.88597	0.0026091
1370	3911	LAMA5	0.94458	0.0026182
1371	29979	UBQLN1	-0.87919	0.002622
1372	9746	CLSTN3	-0.95623	0.0026232
1373	6238	RRBP1	0.96281	0.0026232
1374	79465	ULBP3	0.8585	0.0026232
1375	80142	PTGES2	0.90306	0.0026232
1376	84419	C15orf48	-0.95457	0.0026237
1377	54149	C21orf91	-0.93111	0.0026318
1378	64395	GMCL1	0.90454	0.0026329
1379	2537	IFI6	-0.89188	0.0026392
1380	91368	CDKN2AIPNL	0.95532	0.0026394
1381	80817	CEP44	0.93143	0.002646
1382	563	AZGP1	0.90458	0.0026473
1383	54847	SIDT1	-0.86736	0.002683
1384	5913	RAPSN	-0.89073	0.0026831
1385	282616	IFNL2	-0.95917	0.0026976
1386	3597	IL13RA1	0.86865	0.0026987
1387	25970	SH2B1	0.90799	0.0027177
1388	59286	UBL5	0.91822	0.0027212
1389	2202	EFEMP1	0.985	0.0027212
1390	6138	RPL15	0.91989	0.0027212
1391	79929	MAP6D1	-0.92341	0.0027284
1392	2029	ENSA	0.86894	0.0027352
1393	121601	ANO4	0.82742	0.0027352
1394	145483	FAM161B	0.80267	0.0027352
1395	7414	VCL	0.88081	0.002742
1396	433	ASGR2	-0.89314	0.002742
1397	63901	FAM111A	0.91844	0.002742
1398	1087	CEACAM7	0.85068	0.002742
1399	55190	NUDT11	0.83956	0.002742
1400	115294	PCMTD1	0.94395	0.0027461
1401	4828	NMB	-0.85054	0.0027524
1402	52	ACP1	0.83008	0.0027524
1403	441549	CDNF	0.87591	0.0027532
1404	11177	BAZ1A	-0.90772	0.0027553
1405	98	ACYP2	0.92079	0.0027553
1406	590	BCHE	0.98519	0.0027613
1407	22920	KIFAP3	0.90619	0.0027835
1408	728294	D2HGDH	0.85686	0.0027835
1409	126859	AXDND1	-0.91944	0.0027983
1410	3178	HNRNPA1	0.89023	0.0027997
1411	5290	PIK3CA	0.91039	0.0027997
1412	7376	NR1H2	0.91323	0.0028009
1413	7372	UMPS	-0.89422	0.0028009
1414	1174	AP1S1	0.87439	0.0028009
1415	54811	ZNF562	-0.92693	0.0028032
1416	7709	ZBTB17	-0.94674	0.0028055
1417	1652	DDT	1.0156	0.0028055
1418	2968	GTF2H4	0.92791	0.0028055
1419	65258	MPPE1	0.8319	0.0028055
1420	145226	RDH12	0.81373	0.0028055
1421	23140	ZZEF1	-0.97855	0.0028106
1422	10179	RBM7	-0.96327	0.0028126
1423	51442	VGLL1	0.84851	0.0028126
1424	51734	MSRB1	0.87571	0.002818
1425	7204	TRIO	-0.95967	0.0028223
1426	64718	UNKL	0.8635	0.0028284
1427	114794	ELFN2	0.83306	0.0028507
1428	51759	C9orf78	0.84852	0.0028512
1429	23360	FNBP4	-0.89993	0.0028574
1430	8829	NRP1	0.87427	0.0028703
1431	717	C2	-0.81486	0.0028703
1432	11103	KRR1	0.83555	0.0028703
1433	8490	RGS5	0.88382	0.0028722
1434	54674	LRRN3	-0.81985	0.0028975
1435	58476	TP53INP2	0.90785	0.0029152
1436	57461	ISY1	0.87033	0.0029355
1437	9441	MED26	-0.93127	0.0029385
1438	9910	RABGAP1L	0.90367	0.002943
1439	283431	GAS2L3	-0.92654	0.002943
1440	7767	ZNF224	0.87622	0.002943
1441	8467	SMARCA5	0.89461	0.0029593
1442	89801	PPP1R3F	-1.0064	0.0029593
1443	1951	CELSR3	-0.96585	0.0029598
1444	3832	KIF11	0.91753	0.002963
1445	1743	DLST	0.9194	0.0029654
1446	57552	NCEH1	-0.91595	0.002981
1447	160	AP2A1	0.9163	0.0029891
1448	27242	TNFRSF21	0.93008	0.0029891
1449	10924	SMPDL3A	1.0254	0.0029891
1450	55161	TMEM33	0.88734	0.0029902
1451	1810	DR1	-0.8924	0.0029995
1452	6434	TRA2B	-0.96659	0.0029995
1453	5719	PSMD13	0.86263	0.0030058
1454	7554	ZNF8	-1.0089	0.003013
1455	2739	GLO1	0.97436	0.003013
1456	55066	PDPR	0.84319	0.003032
1457	6622	SNCA	0.9157	0.0030427
1458	284086	NEK8	0.81784	0.0030476
1459	8767	RIPK2	-0.86327	0.0030547
1460	51496	CTDSPL2	-1.0232	0.0030556
1461	197407	ZNF48	-0.86965	0.0030558
1462	65056	GPBP1	-0.94714	0.0030646
1463	4256	MGP	0.90696	0.003085
1464	7095	SEC62	0.86092	0.0030917
1465	220134	SKA1	0.88544	0.0030939
1466	23764	MAFF	-1.0387	0.0030939
1467	222234	FAM185A	0.84977	0.0031041
1468	6845	VAMP7	0.87527	0.0031259
1469	23363	OBSL1	0.9543	0.0031284
1470	79977	GRHL2	0.81572	0.0031284
1471	10001	MED6	0.87326	0.0031284
1472	124995	MRPL10	0.89547	0.0031303
1473	318	NUDT2	0.87344	0.003141
1474	285203	EOGT	0.88863	0.0031517
1475	64091	POPDC2	-0.98936	0.0031765
1476	9946	CRYZL1	0.85592	0.0031765
1477	387496	RASL11A	0.84628	0.0031806
1478	84902	CEP89	0.82447	0.0031837
1479	4907	NT5E	0.92	0.0031947
1480	3460	IFNGR2	-0.84985	0.0031947
1481	285267	ZNF619	-0.9213	0.0031979
1482	9698	PUM1	-0.8805	0.003199
1483	200734	SPRED2	0.95488	0.0032145
1484	55217	TMLHE	0.82125	0.0032208
1485	23197	FAF2	-0.98517	0.0032218
1486	22861	NLRP1	-0.97829	0.0032354
1487	5915	RARB	0.88858	0.0032518
1488	80195	TMEM254	0.91207	0.0032542
1489	79004	CUEDC2	0.8644	0.0032542
1490	101	ADAM8	-0.93805	0.0032542
1491	53834	FGFRL1	0.86336	0.0032542
1492	134353	LSM11	0.86748	0.0032706
1493	83931	STK40	-1.0687	0.0032784
1494	340351	AGBL3	-0.84192	0.0033024
1495	3684	ITGAM	-0.87225	0.0033037
1496	10236	HNRNPR	0.85327	0.0033121
1497	221037	JMJD1C	-1.0623	0.0033121
1498	51506	UFC1	0.84909	0.0033199
1499	79867	TCTN2	0.86763	0.0033219
1500	23774	BRD1	-0.87772	0.0033219
1501	84284	NTPCR	0.9327	0.0033235
1502	79654	HECTD3	0.82027	0.0033311
1503	6558	SLC12A2	0.84618	0.0033418
1504	1200	TPP1	0.82803	0.0033462
1505	3623	INHA	-0.85071	0.0033552
1506	137994	LETM2	-0.86501	0.0033552
1507	55132	LARP1B	-0.89144	0.0033552
1508	771	CA12	0.83482	0.0033744
1509	57217	TTC7A	-0.90808	0.0033879
1510	3351	HTR1B	-0.89744	0.0034155
1511	8815	BANF1	0.92538	0.0034193
1512	11037	STON1	1.0071	0.0034207
1513	9168	TMSB10	0.96811	0.0034216
1514	10505	SEMA4F	0.85255	0.0034333
1515	196441	ZFC3H1	0.84416	0.0034344
1516	1463	NCAN	0.82733	0.0034382
1517	10127	ZNF263	0.85949	0.0034393
1518	51249	TMEM69	0.818	0.0034393
1519	80315	CPEB4	-1.0458	0.0034393
1520	79774	GRTP1	0.83617	0.0034402
1521	29950	SERTAD1	-0.91156	0.0034402
1522	10066	SCAMP2	0.96249	0.0034456
1523	91949	COG7	0.83094	0.0034456
1524	11201	POLI	-0.88489	0.0034625
1525	3241	HPCAL1	0.87905	0.0034914
1526	64065	PERP	0.86205	0.0034914
1527	3049	HBQ1	-0.79186	0.0034914
1528	1265	CNN2	0.81226	0.0034979
1529	140691	TRIM69	-0.82765	0.0035232
1530	10223	GPA33	-0.8298	0.0035339
1531	9657	IQCB1	-0.8062	0.0035364
1532	5253	PHF2	-0.86048	0.0035372
1533	2539	G6PD	0.93209	0.0035548
1534	5601	MAPK9	0.82945	0.0035874
1535	50964	SOST	-0.93298	0.0035901
1536	23446	SLC44A1	0.87815	0.003596
1537	3945	LDHB	0.85545	0.0036017
1538	221830	TWISTNB	-0.88341	0.0036119
1539	317649	EIF4E3	0.85299	0.0036119
1540	4144	MAT2A	0.82725	0.0036122
1541	51567	TDP2	0.87584	0.0036122
1542	163081	ZNF567	-0.83212	0.0036182
1543	54681	P4HTM	0.8537	0.0036182
1544	553115	PEF1	0.85912	0.0036374
1545	57695	USP37	-0.89655	0.0036413
1546	80279	CDK5RAP3	0.93474	0.0036429
1547	8831	SYNGAP1	-0.83602	0.003648
1548	79038	ZFYVE21	0.80265	0.0036533
1549	9727	RAB11FIP3	0.86523	0.0036533
1550	79587	CARS2	-0.8266	0.0036558
1551	5664	PSEN2	-0.91916	0.0036617
1552	26020	LRP10	0.94872	0.0036629
1553	6576	SLC25A1	0.892	0.0036743
1554	56257	MEPCE	0.87687	0.0036786
1555	57097	PARP11	0.81739	0.0036814
1556	2987	GUK1	-0.81689	0.003693
1557	23380	SRGAP2	0.83158	0.003693
1558	285489	DOK7	-0.86115	0.0036997
1559	116842	LEAP2	-0.95239	0.0037034
1560	217	ALDH2	0.96342	0.0037037
1561	51279	C1RL	0.99207	0.0037058
1562	26973	CHORDC1	-0.87036	0.0037058
1563	5588	PRKCQ	0.78977	0.0037058
1564	84885	ZDHHC12	0.89761	0.0037083
1565	406	ARNTL	-0.92285	0.0037187
1566	1642	DDB1	0.84822	0.0037304
1567	7105	TSPAN6	0.92342	0.0037304
1568	8087	FXR1	0.79821	0.0037304
1569	123228	SENP8	0.85845	0.0037304
1570	57410	SCYL1	-0.88133	0.0037329
1571	23357	ANGEL1	0.78133	0.0037368
1572	55071	C9orf40	0.84979	0.0037436
1573	2796	GNRH1	0.82361	0.0037439
1574	7579	ZSCAN20	-0.89569	0.003762
1575	221184	CPNE2	0.93939	0.003762
1576	7171	TPM4	0.92677	0.003762
1577	5522	PPP2R2C	0.83309	0.003762
1578	688	KLF5	-0.82089	0.003762
1579	284346	ZNF575	0.89497	0.0037764
1580	57095	PITHD1	0.86948	0.0037783
1581	133022	TRAM1L1	0.87636	0.003779
1582	26589	MRPL46	-0.89864	0.0037838
1583	3978	LIG1	0.86029	0.0037855
1584	80173	IFT74	0.82887	0.0037855
1585	116372	LYPD1	0.82585	0.0037855
1586	64754	SMYD3	0.84654	0.003804
1587	25782	RAB3GAP2	-0.91968	0.0038135
1588	9517	SPTLC2	0.85823	0.0038135
1589	5523	PPP2R3A	-0.8126	0.0038135
1590	5571	PRKAG1	0.84518	0.0038218
1591	10692	RRH	-0.81347	0.0038218
1592	84336	TMEM101	0.86217	0.0038606
1593	84064	HDHD2	0.8913	0.0038816
1594	5965	RECQL	0.86624	0.0039028
1595	11108	PRDM4	-0.94625	0.0039076
1596	5017	OVOL1	-0.87864	0.0039115
1597	55692	LUC7L	-0.87373	0.0039117
1598	231	AKR1B1	0.82727	0.0039277
1599	8816	DCAF5	-0.88825	0.0039283
1600	4648	MYO7B	0.80694	0.0039283
1601	55922	NKRF	-0.88144	0.0039301
1602	24138	IFIT5	-0.92544	0.0039671
1603	94056	SYAP1	0.89543	0.003972
1604	79101	TAF1D	-0.90564	0.003973
1605	146542	ZNF688	-0.87551	0.0039788
1606	57175	CORO1B	0.91374	0.0039827
1607	112939	NACC1	-0.88231	0.0040037
1608	222256	CDHR3	0.79828	0.0040152
1609	55005	RMND1	0.80822	0.0040152
1610	51000	SLC35B3	0.86885	0.0040156
1611	6880	TAF9	-0.81533	0.0040174
1612	9267	CYTH1	-0.9011	0.004018
1613	84221	SPATC1L	0.85177	0.0040262
1614	4734	NEDD4	-0.90587	0.0040268
1615	6195	RPS6KA1	0.85411	0.0040436
1616	7743	ZNF189	-0.88473	0.0040456
1617	10026	PIGK	0.93199	0.0040456
1618	2016	EMX1	-0.88899	0.0040502
1619	114971	PTPMT1	0.83618	0.0040667
1620	710	SERPING1	0.93054	0.0041137
1621	51147	ING4	0.93784	0.0041196
1622	221061	FAM171A1	-0.87704	0.0041196
1623	9330	GTF3C3	0.7976	0.004122
1624	11001	SLC27A2	0.9135	0.0041344
1625	11269	DDX19B	0.80107	0.0041356
1626	8444	DYRK3	-0.92027	0.0041365
1627	23191	CYFIP1	0.85372	0.0041579
1628	400745	SH2D5	-1.0059	0.0041604
1629	9878	TOX4	0.90103	0.0041628
1630	10229	COQ7	0.82051	0.0041628
1631	201475	RAB12	0.84831	0.0041628
1632	123169	LEO1	0.88425	0.0041718
1633	8460	TPST1	-0.79939	0.0041728
1634	6920	TCEA3	0.81639	0.0041728
1635	51008	ASCC1	0.84612	0.0041728
1636	9991	PTBP3	0.81297	0.0041738
1637	28960	DCPS	0.84343	0.0041784
1638	1025	CDK9	-0.87472	0.0041784
1639	1512	CTSH	0.87107	0.0042039
1640	4052	LTBP1	0.89805	0.0042039
1641	84310	C7orf50	0.86564	0.0042078
1642	6390	SDHB	0.86596	0.0042142
1643	26275	HIBCH	0.8639	0.0042186
1644	4234	METTL1	-0.82854	0.0042196
1645	5892	RAD51D	0.79296	0.0042196
1646	23225	NUP210	0.78375	0.0042628
1647	6866	TAC3	-0.90184	0.0042664
1648	10944	C11orf58	0.88288	0.0042809
1649	6124	RPL4	0.82205	0.0042809
1650	10217	CTDSPL	0.87074	0.0042976
1651	55831	EMC3	0.85191	0.0042982
1652	34	ACADM	0.87654	0.0043161
1653	7189	TRAF6	-0.92493	0.0043181
1654	147015	DHRS13	0.82954	0.0043257
1655	163183	SYNE4	-0.88699	0.0043374
1656	23224	SYNE2	0.85551	0.0043426
1657	163087	ZNF383	-0.88434	0.0043573
1658	55764	IFT122	0.85309	0.004365
1659	53349	ZFYVE1	0.78216	0.004365
1660	9270	ITGB1BP1	0.87809	0.004365
1661	60481	ELOVL5	0.98743	0.0043673
1662	84071	ARMC2	-0.81704	0.0043673
1663	5610	EIF2AK2	-0.93487	0.0043919
1664	7314	UBB	-0.83866	0.0043948
1665	51164	DCTN4	0.90148	0.0044306
1666	84953	MICALCL	-0.93979	0.0044413
1667	81566	CSRNP2	-0.89663	0.0044546
1668	9275	BCL7B	-0.8613	0.0044546
1669	79666	PLEKHF2	-0.8356	0.0044546
1670	55776	SAYSD1	0.88758	0.004464
1671	51735	RAPGEF6	-0.85349	0.0044867
1672	54851	ANKRD49	-0.84319	0.0044897
1673	129285	PPP1R21	0.81804	0.0045051
1674	84146	ZNF644	-0.88361	0.0045066
1675	2887	GRB10	-0.83939	0.0045246
1676	10589	DRAP1	-0.84584	0.0045456
1677	3554	IL1R1	0.87263	0.0045626
1678	9693	RAPGEF2	-0.90287	0.0045672
1679	7263	TST	0.9851	0.0045712
1680	11073	TOPBP1	0.82288	0.0045853
1681	11259	FILIP1L	-1.0012	0.0045861
1682	353322	ANKRD37	-0.87881	0.00461
1683	11243	PMF1	0.89915	0.0046117
1684	4913	NTHL1	0.89625	0.0046268
1685	5914	RARA	-0.83204	0.0046282
1686	400569	MED11	0.8537	0.0046519
1687	10541	ANP32B	0.89402	0.0046548
1688	51517	NCKIPSD	0.81082	0.0046548
1689	55658	RNF126	-0.8654	0.0046846
1690	11227	GALNT5	0.80911	0.0047177
1691	23038	WDTC1	-0.82857	0.0047556
1692	2590	GALNT2	0.9168	0.0047594
1693	128229	TSACC	-0.7728	0.0047756
1694	80851	SH3BP5L	0.85959	0.0047756
1695	56672	AKIP1	0.76375	0.0047756
1696	3575	IL7R	-0.88201	0.0047781
1697	11183	MAP4K5	-0.91425	0.0047781
1698	1894	ECT2	0.87005	0.0047781
1699	8505	PARG	0.80848	0.0047954
1700	6877	TAF5	0.90494	0.0047976
1701	9792	SERTAD2	-0.92463	0.0048129
1702	7920	ABHD16A	0.79909	0.0049103
1703	1534	CYB561	0.79244	0.0049205
1704	7278	TUBA3C	0.90658	0.0049411
1705	4521	NUDT1	0.88371	0.0049411
1706	54873	PALMD	0.83176	0.0049536
1707	79893	GGNBP2	-0.80967	0.0049588
1708	8675	STX16	-0.81393	0.0049591
1709	9352	TXNL1	-0.7896	0.0049687
1710	151516	ASPRV1	-0.89515	0.0049687
1711	126272	EID2B	0.86857	0.0049819
1712	8521	GCM1	-0.78833	0.0049819
1713	2805	GOT1	0.84738	0.0049822
1714	64328	XPO4	-0.88032	0.0049911
1715	285368	PRRT3	0.80181	0.0049911
1716	28972	SPCS1	0.89422	0.0049911
1717	594	BCKDHB	0.85985	0.0049911
1718	203286	ANKS6	-0.8175	0.0049911
1719	50861	STMN3	0.80039	0.0049911
1720	64132	XYLT2	0.825	0.0049971
1721	54806	AHI1	-0.78641	0.0049971
1722	84083	ZRANB3	0.75555	0.0049971
1723	84314	TMEM107	0.93252	0.0050173
1724	133	ADM	-0.82272	0.0050377
1725	6451	SH3BGRL	0.90256	0.0050402
1726	25912	C1orf43	0.78334	0.0050594
1727	152687	ZNF595	-0.85446	0.0050697
1728	79973	ZNF442	-0.80873	0.005076
1729	7871	SLMAP	-0.79236	0.0051148
1730	920	CD4	-0.83923	0.0051364
1731	51768	TM7SF3	0.85245	0.0051594
1732	3185	HNRNPF	0.82084	0.005199
1733	126006	PCP2	-0.82093	0.005199
1734	29761	USP25	-0.82149	0.0052143
1735	8702	B4GALT4	0.96153	0.0052143
1736	6004	RGS16	-0.87568	0.005216
1737	51386	EIF3L	0.84139	0.005216
1738	388327	C17orf100	0.83301	0.005216
1739	126017	ZNF813	-0.87132	0.005216
1740	7532	YWHAG	-0.79708	0.005216
1741	4902	NRTN	0.79587	0.0052168
1742	84964	ALKBH6	-0.81709	0.0052168
1743	8398	PLA2G6	-0.8125	0.0052168
1744	148254	ZNF555	-1.0106	0.0052187
1745	80345	ZSCAN16	0.8191	0.0052211
1746	9372	ZFYVE9	0.78916	0.0052211
1747	79668	PARP8	-0.84028	0.0052317
1748	7873	MANF	-0.82764	0.0052317
1749	9514	GAL3ST1	-0.94246	0.0052325
1750	283576	ZDHHC22	0.8325	0.0052441
1751	10568	SLC34A2	0.81615	0.0052442
1752	9797	TATDN2	-0.79851	0.005251
1753	64693	CTAGE1	0.84554	0.0052843
1754	3433	IFIT2	-0.92053	0.0052856
1755	90624	LYRM7	0.84149	0.0053267
1756	3726	JUNB	-1.1284	0.0053267
1757	80199	FUZ	0.76879	0.0053267
1758	8464	SUPT3H	0.85853	0.0053472
1759	284207	METRNL	-0.83493	0.0053583
1760	27350	APOBEC3C	0.8962	0.0053583
1761	7752	ZNF200	-0.84963	0.0053629
1762	57003	CCDC47	0.832	0.005364
1763	84681	HINT2	0.83364	0.0053726
1764	115811	IQCD	0.77449	0.0054153
1765	161742	SPRED1	-0.80713	0.0054206
1766	10540	DCTN2	0.81205	0.0054334
1767	2688	GH1	-0.82955	0.0054396
1768	5872	RAB13	0.87121	0.0054447
1769	10490	VTI1B	0.85432	0.0054495
1770	2071	ERCC3	0.78221	0.0054495
1771	64798	DEPTOR	0.79434	0.0054495
1772	4841	NONO	0.85817	0.0054503
1773	2669	GEM	-1.2494	0.0054631
1774	10436	EMG1	0.83388	0.0054885
1775	23059	CLUAP1	0.89592	0.0054963
1776	7124	TNF	-0.83816	0.0055006
1777	29117	BRD7	0.89755	0.0055039
1778	126068	ZNF441	-0.82728	0.0055039
1779	140564	APOBEC3D	0.74502	0.0055333
1780	7027	TFDP1	0.79656	0.0055394
1781	6604	SMARCD3	-0.84223	0.0055452
1782	254531	LPCAT4	0.81047	0.0055721
1783	23230	VPS13A	0.78546	0.0055721
1784	23529	CLCF1	-0.95446	0.0055759
1785	79089	TMUB2	0.81503	0.0055815
1786	1573	CYP2J2	-0.78872	0.0055815
1787	4318	MMP9	-0.77339	0.0055816
1788	84649	DGAT2	0.80775	0.0055855
1789	1628	DBP	0.82132	0.0055855
1790	90506	LRRC46	0.80449	0.0055963
1791	54800	KLHL24	1.0135	0.0055963
1792	9820	CUL7	0.79702	0.0055963
1793	84775	ZNF607	0.78381	0.0055994
1794	656	BMP8B	0.78128	0.005602
1795	55145	THAP1	-0.90749	0.0056206
1796	144402	CPNE8	0.76671	0.0056206
1797	63027	SLC22A23	-0.97929	0.0056265
1798	55504	TNFRSF19	0.81692	0.0056285
1799	81563	C1orf21	0.79548	0.0056421
1800	84225	ZMYND15	-0.80565	0.0056541
1801	200407	CREG2	-0.86196	0.00567
1802	3181	HNRNPA2B1	0.7966	0.00567
1803	153396	TMEM161B	-0.90432	0.0056782
1804	7415	VCP	0.78877	0.0056782
1805	23479	ISCU	0.76992	0.0057166
1806	151903	CCDC12	-0.81197	0.0057416
1807	9690	UBE3C	0.76181	0.0057548
1808	1363	CPE	0.90516	0.0057559
1809	23258	DENND5A	-0.8404	0.0057561
1810	27345	KCNMB4	0.92024	0.0057841
1811	5518	PPP2R1A	0.83615	0.0057841
1812	2548	GAA	0.87683	0.0057846
1813	26037	SIPA1L1	-0.78592	0.0057846
1814	4601	MXI1	0.88996	0.0057981
1815	54443	ANLN	0.84496	0.0058013
1816	55218	EXD2	0.78737	0.0058133
1817	3556	IL1RAP	-1.0278	0.0058145
1818	27346	TMEM97	0.80211	0.005861
1819	142940	TRUB1	-0.79021	0.0058733
1820	120103	SLC36A4	0.85247	0.0058901
1821	55297	CCDC91	0.80875	0.0058901
1822	79922	MRM1	0.77658	0.0058901
1823	84135	UTP15	-0.85483	0.0058901
1824	216	ALDH1A1	0.8946	0.0058901
1825	246243	RNASEH1	0.79552	0.0058918
1826	10000	AKT3	0.81003	0.0058928
1827	9183	ZW10	0.79632	0.0058928
1828	4642	MYO1D	0.86742	0.0058937
1829	9525	VPS4B	0.80031	0.0058937
1830	23190	UBXN4	0.84678	0.0059173
1831	113419	TEX261	0.83285	0.0059173
1832	11151	CORO1A	0.8488	0.0059303
1833	55892	MYNN	-0.88694	0.0059391
1834	403341	ZBTB34	-0.89799	0.0059659
1835	51602	NOP58	-0.81925	0.0059792
1836	79776	ZFHX4	-0.90524	0.0059943
1837	9817	KEAP1	0.80127	0.0060061
1838	65083	NOL6	-0.86553	0.0060457
1839	2041	EPHA1	0.78063	0.0060763
1840	3835	KIF22	0.82068	0.0060871
1841	114883	OSBPL9	0.80264	0.0060871
1842	2128	EVX1	-0.82118	0.0060871
1843	5603	MAPK13	0.80486	0.006088
1844	54455	FBXO42	-0.86379	0.006088
1845	5862	RAB2A	0.79137	0.006088
1846	3845	KRAS	0.81112	0.006095
1847	79087	ALG12	0.76605	0.006095
1848	6528	SLC5A5	-0.97062	0.0061278
1849	348995	NUP43	0.89709	0.0061322
1850	79695	GALNT12	0.74942	0.0061338
1851	57674	RNF213	-0.80932	0.006142
1852	79646	PANK3	-0.80278	0.006142
1853	10121	ACTR1A	0.83487	0.006142
1854	8519	IFITM1	-0.88899	0.0061794
1855	55222	LRRC20	-0.93054	0.0061871
1856	84910	TMEM87B	0.78501	0.0061871
1857	5142	PDE4B	-0.92283	0.0062214
1858	57568	SIPA1L2	0.77457	0.0062214
1859	705	BYSL	-0.82548	0.0062639
1860	4947	OAZ2	0.93546	0.0062795
1861	56913	C1GALT1	-0.82859	0.0062806
1862	83696	TRAPPC9	0.85134	0.0062806
1863	307	ANXA4	0.88988	0.006286
1864	54584	GNB1L	-0.80645	0.0062963
1865	85014	TMEM141	0.83261	0.0062963
1866	23646	PLD3	0.82057	0.0062996
1867	55653	BCAS4	0.85434	0.0063005
1868	5537	PPP6C	-0.79996	0.0063216
1869	83787	ARMC10	0.84409	0.0063216
1870	10575	CCT4	-0.80994	0.0063217
1871	4093	SMAD9	0.86104	0.006349
1872	1477	CSTF1	-0.8088	0.0063758
1873	23286	WWC1	-0.88516	0.0063963
1874	7539	ZFP37	-0.87992	0.006404
1875	6274	S100A3	-0.86179	0.0064241
1876	115209	OMA1	0.77294	0.0064386
1877	85378	TUBGCP6	0.8302	0.0064712
1878	80145	THOC7	0.83482	0.0064712
1879	23253	ANKRD12	-0.83828	0.0064753
1880	79096	C11orf49	0.73871	0.0065026
1881	140459	ASB6	-0.83667	0.0065223
1882	151230	KLHL23	0.85096	0.0065228
1883	4056	LTC4S	-0.75619	0.0065357
1884	23676	SMPX	-0.7538	0.0065458
1885	79157	MFSD11	0.77777	0.0065564
1886	57479	PRR12	-0.87742	0.006557
1887	29906	ST8SIA5	-0.82231	0.0065635
1888	80152	CENPT	0.78608	0.0065661
1889	29071	C1GALT1C1	0.89153	0.0065785
1890	493753	COA5	0.78069	0.0066518
1891	51634	RBMX2	0.83435	0.0066597
1892	4938	OAS1	-0.8506	0.0066604
1893	5190	PEX6	0.74877	0.0066604
1894	8427	ZNF282	0.81559	0.0066806
1895	55293	UEVLD	0.86639	0.0066948
1896	6091	ROBO1	0.79792	0.0066976
1897	3916	LAMP1	0.82813	0.0067372
1898	6464	SHC1	0.87965	0.0067684
1899	4097	MAFG	-0.97092	0.0067684
1900	51733	UPB1	-0.81172	0.0067684
1901	28970	C11orf54	0.86538	0.0068011
1902	4939	OAS2	-0.7975	0.0068017
1903	339883	C3orf35	-0.83604	0.0068092
1904	1408	CRY2	-0.82514	0.0068256
1905	5213	PFKM	0.73721	0.006843
1906	139285	AMER1	-0.85623	0.006843
1907	1241	LTB4R	0.80766	0.006843
1908	79582	SPAG16	0.83441	0.0068816
1909	83639	TEX101	-0.85695	0.0068919
1910	23051	ZHX3	0.87638	0.0069079
1911	3588	IL10RB	0.7736	0.0069418
1912	55072	RNF31	-0.78751	0.0069533
1913	146547	PRSS36	-0.84704	0.0069533
1914	162681	C18orf54	0.77211	0.0069571
1915	9069	CLDN12	0.8125	0.0069634
1916	55681	SCYL2	-0.82637	0.0069794
1917	3119	HLA-DQB1	0.765	0.0069861
1918	55182	RNF220	-0.77325	0.0069888
1919	6781	STC1	-0.83043	0.0069902
1920	481	ATP1B1	-0.82766	0.007004
1921	375189	PFN4	0.76032	0.0070045
1922	285343	TCAIM	0.85371	0.0070436
1923	59283	CACNG8	-0.76195	0.007085
1924	4515	MTCP1	0.76924	0.0071141
1925	23660	ZKSCAN5	0.77074	0.007165
1926	56164	STK31	-0.80076	0.007165
1927	8828	NRP2	0.83561	0.0072035
1928	7803	PTP4A1	-0.78916	0.0072037
1929	55175	KLHL11	-0.94534	0.0072068
1930	4299	AFF1	0.75625	0.0072095
1931	6133	RPL9	-0.74213	0.0072129
1932	90736	FAM104B	0.75203	0.0072129
1933	5198	PFAS	0.86114	0.0072529
1934	57085	AGTRAP	0.78819	0.0072761
1935	8676	STX11	-0.74915	0.0072784
1936	5937	RBMS1	-0.80274	0.0072784
1937	4935	GPR143	-0.77159	0.0072836
1938	147685	C19orf18	-0.82688	0.0073031
1939	2036	EPB41L1	0.77186	0.0073031
1940	23515	MORC3	-0.79119	0.0073031
1941	51614	ERGIC3	0.89732	0.0073158
1942	10101	NUBP2	0.80383	0.007332
1943	4794	NFKBIE	-0.93467	0.007332
1944	5090	PBX3	0.7926	0.007332
1945	170680	PSORS1C2	-0.70755	0.0073447
1946	7378	UPP1	-0.91854	0.0073539
1947	56901	NDUFA4L2	0.71681	0.0073788
1948	51067	YARS2	0.79942	0.0074148
1949	79852	EPHX3	-0.73632	0.0074345
1950	7701	ZNF142	-0.76651	0.0074371
1951	5496	PPM1G	0.79685	0.0074379
1952	10520	ZNF211	-0.88922	0.0074529
1953	29916	SNX11	-0.80744	0.0074572
1954	11266	DUSP12	-0.77861	0.0074696
1955	4609	MYC	-0.96049	0.0074758
1956	2735	GLI1	-0.85076	0.0075011
1957	147965	FAM98C	0.75556	0.0075011
1958	3694	ITGB6	0.76508	0.0075011
1959	2878	GPX3	0.82168	0.0075066
1960	140686	WFDC3	-0.73216	0.0075066
1961	9833	MELK	0.79287	0.0075152
1962	116447	TOP1MT	0.80017	0.007523
1963	1051	CEBPB	-0.83226	0.007562
1964	248	ALPI	0.73537	0.007562
1965	162417	NAGS	-0.8152	0.0075706
1966	112817	HOGA1	0.74749	0.0075814
1967	4636	MYL5	0.8557	0.0075963
1968	3612	IMPA1	0.7818	0.0076184
1969	1949	EFNB3	0.7985	0.0076198
1970	5624	PROC	0.7714	0.0076216
1971	57708	MIER1	-0.87527	0.0076472
1972	26118	WSB1	-0.81283	0.0076472
1973	26354	GNL3	-0.73111	0.007664
1974	1945	EFNA4	0.85842	0.00769
1975	93058	COQ10A	0.82051	0.0076971
1976	6184	RPN1	0.83908	0.0077006
1977	5995	RGR	-0.8255	0.0077052
1978	9589	WTAP	-0.81702	0.0077097
1979	3601	IL15RA	-0.83773	0.0077097
1980	84881	RPUSD4	0.77943	0.0077838
1981	5713	PSMD7	-0.86064	0.0077864
1982	22913	RALY	0.83029	0.0077926
1983	6188	RPS3	0.88434	0.0078354
1984	11313	LYPLA2	0.77062	0.0078369
1985	10884	MRPS30	-0.7844	0.0078404
1986	4779	NFE2L1	0.75475	0.0078535
1987	9655	SOCS5	-0.88917	0.0078657
1988	57136	APMAP	0.82311	0.0079045
1989	1690	COCH	0.79491	0.0079091
1990	4761	NEUROD2	-0.78838	0.0079105
1991	339366	ADAMTSL5	0.73105	0.0079105
1992	10450	PPIE	0.75785	0.0079214
1993	571	BACH1	-0.87598	0.007938
1994	2326	FMO1	-0.77181	0.0079692
1995	55625	ZDHHC7	0.76031	0.0079725
1996	83443	SF3B5	0.81102	0.0079792
1997	54938	SARS2	0.80826	0.0079807
1998	51263	MRPL30	0.84592	0.0079807
[truncated: 127 more rows]

## Sheet: Supplementary table3
Supplementary table 3: Significantly DEG in SARS-Cov-2 vs Mock in A549 and NHBE cells. The 32 DEGs showing overlap in NHBE and A549 cells are highlighted in bold.
Significantly differentially expressed genes in A549							Significantly differentially expressed genes in NHBE
Sl. No.	EntrezID	log2FC	P.Value	adj.P.Val	Symbols	Name	Sl. No.	EntrezID	log2FC	P.Value	adj.P.Val	Symbols	Name
1	2537	3.4726	1.7365e-289	2.2019e-285	IFI6	interferon alpha inducible protein 6	1	6364	2.4535	2.0039e-85	2.4552e-81	CCL20	C-C motif chemokine ligand 20
2	3434	3.0171	2.1051e-168	1.3346e-164	IFIT1	interferon induced protein with tetratricopeptide repeats 1	2	6289	2.0663	3.654e-81	2.2385e-77	SAA2	serum amyloid A2
3	4599	3.1067	2.4899e-162	1.0524e-158	MX1	MX dynamin like GTPase 1	3	56300	2.0673	8.0705e-57	3.296e-53	IL36G	interleukin 36 gamma
4	9636	2.7809	6.477e-154	2.0532e-150	ISG15	ISG15 ubiquitin like modifier	4	6288	1.8392	1.4903e-56	4.5647e-53	SAA1	serum amyloid A1
5	10379	1.8037	6.5105e-87	1.6511e-83	IRF9	interferon regulatory factor 9	5	6703	2.1213	1.5622e-53	3.8279e-50	SPRR2D	small proline rich protein 2D
6	3665	2.1793	6.3723e-83	1.3467e-79	IRF7	interferon regulatory factor 7	6	6279	1.6118	2.9634e-52	6.0512e-49	S100A8	S100 calcium binding protein A8
7	4938	1.3695	6.5293e-69	1.1827e-65	OAS1	2'-5'-oligoadenylate synthetase 1	7	3624	1.5739	1.1983e-50	2.0973e-47	INHBA	inhibin subunit beta A
8	4940	1.2382	1.1654e-58	1.8472e-55	OAS3	2'-5'-oligoadenylate synthetase 3	8	718	1.3447	9.2998e-45	1.3069e-41	C3	complement C3
9	85441	1.263	9.8811e-45	1.3921e-41	HELZ2	helicase with zinc finger 2	9	3383	1.5695	9.6004e-45	1.3069e-41	ICAM1	intercellular adhesion molecule 1
10	55601	1.5807	6.9767e-44	8.8464e-41	DDX60	DExD/H-box helicase 60	10	629	1.5625	2.2894e-44	2.8049e-41	CFB	complement factor B
11	151636	1.1582	2.6499e-37	3.0547e-34	DTX3L	deltex E3 ubiquitin ligase 3L	11	6648	1.3223	1.8923e-37	2.1077e-34	SOD2	superoxide dismutase 2
12	3437	1.3826	8.7141e-35	9.2079e-32	IFIT3	interferon induced protein with tetratricopeptide repeats 3	12	4599	1.7708	4.9976e-37	5.1025e-34	MX1	MX dynamin like GTPase 1
13	64135	1.2169	8.2392e-26	7.4623e-23	IFIH1	interferon induced with helicase C domain 1	13	6374	1.8862	2.0884e-35	1.9683e-32	CXCL5	C-X-C motif chemokine ligand 5
14	3429	1.2853	3.0921e-25	2.4505e-22	IFI27	interferon alpha inducible protein 27	14	6280	1.0202	7.6991e-35	6.7378e-32	S100A9	S100 calcium binding protein A9
15	55008	1.0896	4.1603e-24	2.9307e-21	HERC6	HECT and RLD domain containing E3 ubiquitin protein ligase family member 6	15	80149	1.3987	1.1469e-34	9.368e-32	ZC3H12A	zinc finger CCCH-type containing 12A
16	9830	0.96048	2.7613e-26	2.6933e-23	TRIM14	tripartite motif containing 14	16	3976	1.1516	6.488e-31	4.9682e-28	LIF	LIF interleukin 6 family cytokine
17	5359	0.91792	2.1895e-25	1.8509e-22	PLSCR1	phospholipid scramblase 1	17	51458	1.1774	1.3959e-30	1.0061e-27	RHCG	Rh family C glycoprotein
18	5610	0.99443	3.7416e-24	2.7908e-21	EIF2AK2	eukaryotic translation initiation factor 2 alpha kinase 2	18	1839	1.1385	2.7808e-30	1.8928e-27	HBEGF	heparin binding EGF like growth factor
19	3430	0.94233	3.2066e-23	2.14e-20	IFI35	interferon induced protein 35	19	11254	1.0819	7.5546e-29	4.8715e-26	SLC6A14	solute carrier family 6 member 14
20	51056	0.82122	1.1864e-21	7.5217e-19	LAP3	leucine aminopeptidase 3	20	10379	1.1033	9.0708e-29	5.5568e-26	IRF9	interferon regulatory factor 9
21	715	0.7518	3.2564e-19	1.9662e-16	C1R	complement C1r	21	1440	1.6964	2.6554e-28	1.5492e-25	CSF3	colony stimulating factor 3
22	6672	0.78206	1.3926e-17	8.0266e-15	SP100	SP100 nuclear antigen	22	6700	1.3443	1.6424e-27	9.1466e-25	SPRR2A	small proline rich protein 2A
23	25939	0.80252	2.5265e-17	1.3929e-14	SAMHD1	SAM and HD domain containing deoxynucleoside triphosphate triphosphohydrolase 1	23	7127	1.2662	1.5318e-26	7.8198e-24	TNFAIP2	TNF alpha induced protein 2
24	3431	0.92482	6.5283e-17	3.4491e-14	SP110	SP110 nuclear body protein	24	4318	1.5207	6.353e-26	3.1135e-23	MMP9	matrix metallopeptidase 9
25	54625	0.74639	8.7273e-17	4.4265e-14	PARP14	poly(ADP-ribose) polymerase family member 14	25	10158	1.5138	1.3164e-24	6.2032e-22	PDZK1IP1	PDZK1 interacting protein 1
26	629	0.85968	1.3531e-16	6.5991e-14	CFB	complement factor B	26	9235	1.0593	2.7752e-24	1.2593e-21	IL32	interleukin 32
27	716	0.63595	1.2376e-15	5.812e-13	C1S	complement C1s	27	12	1.1934	2.5714e-23	1.1252e-20	SERPINA3	serpin family A member 3
28	84875	0.96772	6.7157e-15	3.0412e-12	PARP10	poly(ADP-ribose) polymerase family member 10	28	330	1.2807	3.3253e-23	1.4049e-20	BIRC3	baculoviral IAP repeat containing 3
29	103	0.53121	2.5891e-14	1.132e-11	ADAR	adenosine deaminase RNA specific	29	4940	1.1097	4.7233e-23	1.929e-20	OAS3	2'-5'-oligoadenylate synthetase 3
30	8638	0.90074	1.1715e-13	4.9516e-11	OASL	2'-5'-oligoadenylate synthetase like	30	5327	1.1518	5.5076e-23	2.1768e-20	PLAT	"plasminogen activator, tissue type"
31	24138	0.74126	2.2116e-13	9.0461e-11	IFIT5	interferon induced protein with tetratricopeptide repeats 5	31	4939	1.0724	3.6606e-22	1.4016e-19	OAS2	2'-5'-oligoadenylate synthetase 2
32	6303	0.57828	2.8456e-12	1.1276e-09	SAT1	spermidine/spermine N1-acetyltransferase 1	32	4938	1.2423	5.3543e-20	1.9879e-17	OAS1	2'-5'-oligoadenylate synthetase 1
33	9246	0.63038	9.7751e-12	3.756e-09	UBE2L6	ubiquitin conjugating enzyme E2 L6	33	3656	1.1951	3.105e-19	1.0869e-16	IRAK2	interleukin 1 receptor associated kinase 2
34	4939	0.74039	1.4819e-11	5.5267e-09	OAS2	2'-5'-oligoadenylate synthetase 2	34	57115	1.3084	4.5065e-19	1.5337e-16	PGLYRP4	peptidoglycan recognition protein 4
35	3959	0.56405	2.9594e-11	1.0721e-08	LGALS3BP	galectin 3 binding protein	35	2920	1.1055	5.5756e-19	1.8463e-16	CXCL2	C-X-C motif chemokine ligand 2
36	91351	0.72644	4.2336e-11	1.4912e-08	DDX60L	DExD/H-box 60 like	36	6704	1.3414	2.0139e-18	6.3268e-16	SPRR2E	small proline rich protein 2E
37	5909	-0.57023	5.4148e-11	1.8557e-08	RAP1GAP	RAP1 GTPase activating protein	37	2921	1.2931	1.3307e-17	4.076e-15	CXCL3	C-X-C motif chemokine ligand 3
38	219285	0.81185	5.8319e-11	1.946e-08	SAMD9L	sterile alpha motif domain containing 9 like	38	341208	1.0252	5.1635e-16	1.4712e-13	HEPHL1	hephaestin like 1
39	9985	0.79006	1.2346e-10	4.0141e-08	REC8	REC8 meiotic recombination protein	39	54739	1.2454	6.5668e-16	1.8285e-13	XAF1	XIAP associated factor 1
40	7706	0.48618	2.186e-10	6.9298e-08	TRIM25	tripartite motif containing 25	40	114897	1.1694	3.3138e-15	8.8263e-13	C1QTNF1	C1q and TNF related 1
41	8519	0.67356	2.8182e-10	8.7157e-08	IFITM1	interferon induced transmembrane protein 1	41	1437	1.1355	1.0575e-13	2.6443e-11	CSF2	colony stimulating factor 2
42	2920	0.55906	1.3638e-09	4.1173e-07	CXCL2	C-X-C motif chemokine ligand 2	42	3429	1.1013	4.1106e-13	9.875e-11	IFI27	interferon alpha inducible protein 27
43	22943	0.44701	3.9342e-09	1.1601e-06	DKK1	dickkopf WNT signaling pathway inhibitor 1	43	597	1.1167	4.5309e-13	1.0676e-10	BCL2A1	BCL2 related protein A1
44	23345	-0.49745	5.4604e-09	1.5736e-06	SYNE1	spectrin repeat containing nuclear envelope protein 1	44	402778	-1.0394	8.9436e-13	2.0675e-10	IFITM10	interferon induced transmembrane protein 10
45	29948	-0.53836	6.9859e-09	1.9685e-06	OSGIN1	oxidative stress induced growth inhibitor 1	45	8519	1.0275	3.6032e-12	8.1753e-10	IFITM1	interferon induced transmembrane protein 1
46	11274	0.64722	1.0319e-08	2.8444e-06	USP18	ubiquitin specific peptidase 18	46	3553	0.96399	3.2231e-27	1.7169e-24	IL1B	interleukin 1 beta
47	6773	0.49287	1.1755e-08	3.1714e-06	STAT2	signal transducer and activator of transcription 2	47	8870	0.85393	6.8271e-20	2.4602e-17	IER3	immediate early response 3
48	3851	-0.6908	1.3867e-08	3.6633e-06	KRT4	keratin 4	48	4791	0.8592	1.2327e-18	3.9745e-16	NFKB2	nuclear factor kappa B subunit 2
49	10561	0.56781	1.5798e-08	4.0881e-06	IFI44	interferon induced protein 44	49	23764	0.95142	3.876e-17	1.1583e-14	MAFF	MAF bZIP transcription factor F
50	8542	0.57958	2.2644e-08	5.6386e-06	APOL1	apolipoprotein L1	50	64332	0.80287	4.5086e-16	1.3152e-13	NFKBIZ	NFKB inhibitor zeta
51	1890	0.58901	2.2679e-08	5.6386e-06	TYMP	thymidine phosphorylase	51	3866	-0.81967	7.9958e-16	2.177e-13	KRT15	keratin 15
52	87178	0.54583	2.5267e-08	6.1612e-06	PNPT1	polyribonucleotide nucleotidyltransferase 1	52	669	0.82583	6.5467e-15	1.7066e-12	BPGM	bisphosphoglycerate mutase
53	113146	-0.39672	5.7923e-08	1.3858e-05	AHNAK2	AHNAK nucleoprotein 2	53	3713	0.87269	9.7306e-15	2.4837e-12	IVL	involucrin
54	999	0.45714	8.0658e-08	1.894e-05	CDH1	cadherin 1	54	50486	0.73607	2.5449e-13	6.2359e-11	G0S2	G0/G1 switch 2
55	23424	0.48008	1.4121e-07	3.2555e-05	TDRD7	tudor domain containing 7	55	169611	-0.79675	3.9145e-12	8.7201e-10	OLFML2A	olfactomedin like 2A
56	399665	-0.4177	2.1725e-07	4.9191e-05	FAM102A	family with sequence similarity 102 member A	56	1942	0.64936	8.1885e-12	1.7915e-09	EFNA1	ephrin A1
57	5743	0.5111	2.3629e-07	5.2564e-05	PTGS2	prostaglandin-endoperoxide synthase 2	57	25878	-0.76404	9.7522e-12	2.0962e-09	MXRA5	matrix remodeling associated 5
58	1277	-0.50879	2.7391e-07	5.9883e-05	COL1A1	collagen type I alpha 1 chain	58	7051	0.69109	2.2619e-11	4.7781e-09	TGM1	transglutaminase 1
59	9903	-0.46041	4.612e-07	9.912e-05	KLHL21	kelch like family member 21	59	10457	-0.68956	6.4812e-11	1.3459e-08	GPNMB	glycoprotein nmb
60	1356	0.53413	5.3804e-07	0.00011371	CP	ceruloplasmin	60	7056	-0.79365	7.4333e-11	1.5179e-08	THBD	thrombomodulin
61	10410	0.57809	6.335e-07	0.00013169	IFITM3	interferon induced transmembrane protein 3	61	84790	0.59801	8.6752e-11	1.7424e-08	TUBA1C	tubulin alpha 1c
62	6616	0.51061	7.4717e-07	0.00015281	SNAP25	synaptosome associated protein 25	62	29842	-0.57417	1.4074e-10	2.7811e-08	TFCP2L1	transcription factor CP2 like 1
63	5721	0.37374	9.3474e-07	0.00018813	PSME2	proteasome activator subunit 2	63	1906	0.82009	2.0405e-10	3.9684e-08	EDN1	endothelin 1
64	2919	0.44117	1.2899e-06	0.00025557	CXCL1	C-X-C motif chemokine ligand 1	64	6286	0.61229	4.0157e-10	7.6876e-08	S100P	S100 calcium binding protein P
65	57291	-0.46795	1.5472e-06	0.00030182	DANCR	differentiation antagonizing non-protein coding RNA	65	1831	-0.62889	6.6561e-10	1.2546e-07	TSC22D3	TSC22 domain family member 3
66	64943	-0.42893	1.7849e-06	0.00034292	NT5DC2	5'-nucleotidase domain containing 2	66	5266	0.94725	7.2456e-10	1.345e-07	PI3	peptidase inhibitor 3
67	26298	0.533	1.9127e-06	0.00036199	EHF	ETS homologous factor	67	7498	0.63468	9.4727e-10	1.7322e-07	XDH	xanthine dehydrogenase
68	4884	-0.40731	1.9426e-06	0.00036225	NPTX1	neuronal pentraxin 1	68	5155	0.78506	1.0665e-09	1.9215e-07	PDGFB	platelet derived growth factor subunit B
69	3075	0.54072	2.2185e-06	0.00040425	CFH	complement factor H	69	9635	-0.50194	1.2077e-09	2.1444e-07	CLCA2	chloride channel accessory 2
70	26471	-0.57338	2.2317e-06	0.00040425	NUPR1	"nuclear protein 1, transcriptional regulator"	70	5359	0.70253	1.2685e-09	2.2202e-07	PLSCR1	phospholipid scramblase 1
71	51131	0.56456	2.3688e-06	0.00042305	PHF11	PHD finger protein 11	71	5328	0.50316	1.3723e-09	2.368e-07	PLAU	"plasminogen activator, urokinase"
72	567	0.40832	3.8691e-06	0.0006814	B2M	beta-2-microglobulin	72	4600	0.9182	2.0165e-09	3.4085e-07	MX2	MX dynamin like GTPase 2
73	5720	0.35285	4.2541e-06	0.00073893	PSME1	proteasome activator subunit 1	73	7052	0.6238	2.0309e-09	3.4085e-07	TGM2	transglutaminase 2
74	3397	0.36934	5.0431e-06	0.00086415	ID1	"inhibitor of DNA binding 1, HLH protein"	74	10410	0.65949	2.193e-09	3.6309e-07	IFITM3	interferon induced transmembrane protein 3
75	5782	0.4331	6.8395e-06	0.0011563	PTPN12	protein tyrosine phosphatase non-receptor type 12	75	10561	0.71754	2.3756e-09	3.8809e-07	IFI44	interferon induced protein 44
76	5166	0.48726	7.1041e-06	0.0011853	PDK4	pyruvate dehydrogenase kinase 4	76	83666	0.58579	4.7606e-09	7.6746e-07	PARP9	poly(ADP-ribose) polymerase family member 9
77	28981	0.41256	7.6145e-06	0.0012539	IFT81	intraflagellar transport 81	77	1295	0.58247	5.7748e-09	9.1886e-07	COL8A1	collagen type VIII alpha 1 chain
78	26872	0.49848	8.144e-06	0.0013239	STEAP1	STEAP family member 1	78	4739	0.5663	5.9763e-09	9.3874e-07	NEDD9	"neural precursor cell expressed, developmentally down-regulated 9"
79	129607	0.49305	9.0439e-06	0.0014365	CMPK2	cytidine/uridine monophosphate kinase 2	79	4094	-0.68645	7.5354e-09	1.1587e-06	MAF	MAF bZIP transcription factor
80	597	0.53388	9.0634e-06	0.0014365	BCL2A1	BCL2 related protein A1	80	154	0.6063	7.5656e-09	1.1587e-06	ADRB2	adrenoceptor beta 2
81	2921	0.45987	9.2074e-06	0.0014414	CXCL3	C-X-C motif chemokine ligand 3	81	4312	0.64507	1.0592e-08	1.6022e-06	MMP1	matrix metallopeptidase 1
82	3563	-0.54463	9.7798e-06	0.0015123	IL3RA	interleukin 3 receptor subunit alpha	82	3678	0.47304	1.1252e-08	1.6812e-06	ITGA5	integrin subunit alpha 5
83	2266	0.54754	1.0063e-05	0.0015373	FGG	fibrinogen gamma chain	83	6590	0.52298	1.2811e-08	1.8911e-06	SLPI	secretory leukocyte peptidase inhibitor
84	54809	0.50746	1.1573e-05	0.0017469	SAMD9	sterile alpha motif domain containing 9	84	1846	0.56572	1.4952e-08	2.1808e-06	DUSP4	dual specificity phosphatase 4
85	23531	0.47494	1.219e-05	0.0018185	MMD	monocyte to macrophage differentiation associated	85	8876	0.86969	1.7003e-08	2.4509e-06	VNN1	vanin 1
86	89797	-0.39579	1.2757e-05	0.0018809	NAV2	neuron navigator 2	86	55332	0.60104	2.3324e-08	3.3228e-06	DRAM1	DNA damage regulated autophagy modulator 1
87	4925	0.4553	1.4001e-05	0.0020406	NUCB2	nucleobindin 2	87	171177	0.58057	3.2048e-08	4.5133e-06	RHOV	ras homolog family member V
88	8942	0.39564	1.5731e-05	0.0022495	KYNU	kynureninase	88	5055	0.60148	3.4072e-08	4.7437e-06	SERPINB2	serpin family B member 2
89	8878	-0.33601	1.5804e-05	0.0022495	SQSTM1	sequestosome 1	89	3851	0.74784	3.4471e-08	4.7454e-06	KRT4	keratin 4
90	51005	-0.45544	1.5966e-05	0.0022495	AMDHD2	amidohydrolase domain containing 2	90	79679	-0.76523	3.9679e-08	5.4017e-06	VTCN1	V-set domain containing T cell activation inhibitor 1
91	56241	0.43663	1.7098e-05	0.0023702	SUSD2	sushi domain containing 2	91	9547	-0.83509	4.0157e-08	5.4066e-06	CXCL14	C-X-C motif chemokine ligand 14
92	80097	-0.39671	1.7421e-05	0.0023702	MZT2B	mitotic spindle organizing protein 2B	92	4638	-0.83232	4.0653e-08	5.414e-06	MYLK	myosin light chain kinase
93	3433	0.53379	1.7529e-05	0.0023702	IFIT2	interferon induced protein with tetratricopeptide repeats 2	93	1890	0.75356	4.2422e-08	5.5887e-06	TYMP	thymidine phosphorylase
94	7184	0.35136	1.7571e-05	0.0023702	HSP90B1	heat shock protein 90 beta family member 1	94	8061	0.52518	5.1329e-08	6.6902e-06	FOSL1	"FOS like 1, AP-1 transcription factor subunit"
95	3428	0.52987	1.9027e-05	0.0025396	IFI16	interferon gamma inducible protein 16	95	25840	-0.74299	8.471e-08	1.0925e-05	METTL7A	methyltransferase like 7A
96	3091	0.36829	1.96e-05	0.0025888	HIF1A	hypoxia inducible factor 1 subunit alpha	96	2706	0.44659	1.1038e-07	1.4087e-05	GJB2	gap junction protein beta 2
97	3895	0.39	2.0827e-05	0.0027225	KTN1	kinectin 1	97	147040	0.42124	1.1593e-07	1.4643e-05	KCTD11	potassium channel tetramerization domain containing 11
98	3934	0.44221	2.1751e-05	0.0028144	LCN2	lipocalin 2	98	10381	0.56683	1.1875e-07	1.4846e-05	TUBB3	tubulin beta 3 class III
99	3134	0.51104	2.6335e-05	0.003373	HLA-F	"major histocompatibility complex, class I, F"	99	101	0.72966	1.3134e-07	1.6254e-05	ADAM8	ADAM metallopeptidase domain 8
100	27145	0.44435	2.6664e-05	0.003381	FILIP1	filamin A interacting protein 1	100	5329	0.57939	1.3482e-07	1.6518e-05	PLAUR	"plasminogen activator, urokinase receptor"
101	51575	0.40697	2.8109e-05	0.003529	ESF1	ESF1 nucleolar pre-rRNA processing protein homolog	101	247	0.49873	1.4915e-07	1.8093e-05	ALOX15B	arachidonate 15-lipoxygenase type B
102	2923	0.30863	3.4015e-05	0.0042285	PDIA3	protein disulfide isomerase family A member 3	102	9638	0.54713	1.579e-07	1.8967e-05	FEZ1	fasciculation and elongation protein zeta 1
103	12	0.44514	3.9284e-05	0.0048361	SERPINA3	serpin family A member 3	103	79413	0.53435	2.2204e-07	2.6412e-05	ZBED2	zinc finger BED-type containing 2
104	201163	-0.37658	4.2498e-05	0.0051815	FLCN	folliculin	104	54509	0.62896	2.3026e-07	2.7127e-05	RHOF	"ras homolog family member F, filopodia associated"
105	11168	0.34989	4.4782e-05	0.005408	PSIP1	PC4 and SFRS1 interacting protein 1	105	6772	0.47147	2.604e-07	3.0385e-05	STAT1	signal transducer and activator of transcription 1
106	645367	-0.47358	4.6724e-05	0.0055892	GGT8P	gamma-glutamyltransferase 8 pseudogene	106	10938	0.54963	2.7048e-07	3.1263e-05	EHD1	EH domain containing 1
107	10581	0.4148	4.7743e-05	0.0056578	IFITM2	interferon induced transmembrane protein 2	107	113878	0.63335	2.8729e-07	3.2896e-05	DTX2	deltex E3 ubiquitin ligase 2
108	54739	0.31574	4.901e-05	0.0057542	XAF1	XIAP associated factor 1	108	3872	0.43323	3.2077e-07	3.6389e-05	KRT17	keratin 17
109	7381	0.38088	5.1318e-05	0.0059698	UQCRB	ubiquinol-cytochrome c reductase binding protein	109	51200	-0.45316	3.3696e-07	3.7876e-05	CPA4	carboxypeptidase A4
110	27000	0.37114	5.3425e-05	0.0061584	DNAJC2	DnaJ heat shock protein family (Hsp40) member C2	110	7422	0.41094	3.5823e-07	3.9901e-05	VEGFA	vascular endothelial growth factor A
111	6594	0.37726	5.6532e-05	0.0064578	SMARCA1	"SWI/SNF related, matrix associated, actin dependent regulator of chromatin, subfamily a, member 1"	111	445	0.46185	3.7527e-07	4.1422e-05	ASS1	argininosuccinate synthase 1
112	8727	0.38068	5.8444e-05	0.0066167	CTNNAL1	catenin alpha like 1	112	3371	0.49189	4.6966e-07	5.1377e-05	TNC	tenascin C
113	9123	0.33392	6.0863e-05	0.0068296	SLC16A3	solute carrier family 16 member 3	113	143686	-0.6026	6.1864e-07	6.7075e-05	SESN3	sestrin 3
114	80824	0.32397	7.2783e-05	0.0080955	DUSP16	dual specificity phosphatase 16	114	135228	-0.41311	6.2576e-07	6.7253e-05	CD109	CD109 molecule
115	445	0.36732	7.3591e-05	0.008106	ASS1	argininosuccinate synthase 1	115	1594	0.74105	7.5468e-07	8.0402e-05	CYP27B1	cytochrome P450 family 27 subfamily B member 1
116	2635	0.47837	7.4156e-05	0.008106	GBP3	guanylate binding protein 3	116	4790	0.45559	8.7868e-07	9.226e-05	NFKB1	nuclear factor kappa B subunit 1
117	57169	0.33329	7.495e-05	0.0081228	ZNFX1	zinc finger NFX1-type containing 1	117	8740	0.74232	8.8103e-07	9.226e-05	TNFSF14	TNF superfamily member 14
118	1906	0.31477	7.8656e-05	0.0084522	EDN1	endothelin 1	118	3068	0.37986	9.7777e-07	0.00010152	HDGF	heparin binding growth factor
119	2244	0.43517	8.1086e-05	0.0086401	FGB	fibrinogen beta chain	119	10435	0.59347	9.9073e-07	0.000102	CDC42EP2	CDC42 effector protein 2
120	1649	-0.45423	8.5999e-05	0.0090872	DDIT3	DNA damage inducible transcript 3	120	11098	-0.41761	1.0657e-06	0.00010881	PRSS23	serine protease 23
121	80830	0.43159	9.2036e-05	0.0096448	APOL6	apolipoprotein L6	121	27289	0.75144	1.1122e-06	0.00011262	RND1	Rho family GTPase 1
122	54550	-0.48232	0.00010289	0.010612	NECAB2	N-terminal EF-hand calcium binding protein 2	122	5099	-0.52804	1.6154e-06	0.00016223	PCDH7	protocadherin 7
123	5054	-0.31293	0.00010322	0.010612	SERPINE1	serpin family E member 1	123	360	-0.44488	1.6943e-06	0.00016877	AQP3	aquaporin 3 (Gill blood group)
124	3106	0.42018	0.00010378	0.010612	HLA-B	"major histocompatibility complex, class I, B"	124	9641	0.57392	1.7129e-06	0.00016925	IKBKE	inhibitor of nuclear factor kappa B kinase subunit epsilon
125	6737	0.37553	0.00011414	0.011524	TRIM21	tripartite motif containing 21	125	3665	0.73632	1.7933e-06	0.00017577	IRF7	interferon regulatory factor 7
126	206358	-0.3833	0.00011452	0.011524	SLC36A1	solute carrier family 36 member 1	126	51312	0.52783	1.8472e-06	0.00017962	SLC25A37	solute carrier family 25 member 37
127	8793	-0.33322	0.00011616	0.011598	TNFRSF10D	TNF receptor superfamily member 10d	127	2152	0.38265	1.9988e-06	0.00019283	F3	"coagulation factor III, tissue factor"
128	64866	0.33301	0.00012683	0.012564	CDCP1	CUB domain containing protein 1	128	7124	0.72185	2.0862e-06	0.00019969	TNF	tumor necrosis factor
129	4147	-0.33743	0.00012862	0.012642	MATN2	matrilin 2	129	2224	0.43634	2.138e-06	0.00020306	FDPS	farnesyl diphosphate synthase
130	4801	0.39449	0.00014654	0.014294	NFYB	nuclear transcription factor Y subunit beta	130	51129	0.46792	2.2111e-06	0.00020838	ANGPTL4	angiopoietin like 4
131	440836	0.44304	0.00015731	0.015227	ODF3B	outer dense fiber of sperm tails 3B	131	23286	0.44609	2.3018e-06	0.00021528	WWC1	WW and C2 domain containing 1
132	3459	0.38229	0.00016037	0.015405	IFNGR1	interferon gamma receptor 1	132	64135	0.55376	2.621e-06	0.00024327	IFIH1	interferon induced with helicase C domain 1
133	23301	0.32487	0.00016243	0.015486	EHBP1	EH domain binding protein 1	133	5275	-0.57958	2.7626e-06	0.00025449	SERPINB13	serpin family B member 13
134	4792	0.30729	0.00018029	0.01706	NFKBIA	NFKB inhibitor alpha	134	26579	0.71645	2.8142e-06	0.00025577	MYEOV	myeloma overexpressed
135	55119	0.34912	0.00019009	0.017848	PRPF38B	pre-mRNA processing factor 38B	135	8843	0.52471	2.8182e-06	0.00025577	HCAR3	hydroxycarboxylic acid receptor 3
136	10611	0.33176	0.00019143	0.017848	PDLIM5	PDZ and LIM domain 5	136	78990	0.52637	2.9314e-06	0.00026408	OTUB2	"OTU deubiquitinase, ubiquitin aldehyde binding 2"
137	3107	0.29108	0.00019845	0.01824	HLA-C	"major histocompatibility complex, class I, C"	137	5627	-0.544	3.2667e-06	0.00029214	PROS1	protein S
138	64718	-0.34504	0.00019852	0.01824	UNKL	unk like zinc finger	138	58191	0.45479	3.6087e-06	0.00032039	CXCL16	C-X-C motif chemokine ligand 16
139	124997	-0.31801	0.00020648	0.018704	WDR81	WD repeat domain 81	139	10451	-0.5336	4.0627e-06	0.0003581	VAV3	vav guanine nucleotide exchange factor 3
140	10923	0.34225	0.00020651	0.018704	SUB1	SUB1 regulator of transcription	140	602	0.57488	4.36e-06	0.00038156	BCL3	BCL3 transcription coactivator
141	26585	0.35981	0.00022531	0.019989	GREM1	"gremlin 1, DAN family BMP antagonist"	141	192666	0.69035	4.9996e-06	0.00043443	KRT24	keratin 24
142	9360	0.36986	0.00022539	0.019989	PPIG	peptidylprolyl isomerase G	142	1512	-0.46658	5.2536e-06	0.00045329	CTSH	cathepsin H
143	79152	-0.3463	0.00022542	0.019989	FA2H	fatty acid 2-hydroxylase	143	256714	-0.7009	5.5253e-06	0.0004734	MAP7D2	MAP7 domain containing 2
							144	84985	0.35466	5.9231e-06	0.00050395	FAM83A	family with sequence similarity 83 member A
							145	639	0.5629	6.0518e-06	0.00051135	PRDM1	PR/SET domain 1
							146	6525	0.52469	6.172e-06	0.00051794	SMTN	smoothelin
							147	3570	-0.50026	6.3297e-06	0.00052756	IL6R	interleukin 6 receptor
							148	220	0.37342	6.5152e-06	0.00053935	ALDH1A3	aldehyde dehydrogenase 1 family member A3
							149	4811	-0.68693	7.0445e-06	0.00057926	NID1	nidogen 1
							150	218	-0.51946	8.9605e-06	0.00073189	ALDH3A1	aldehyde dehydrogenase 3 family member A1
							151	3949	0.36536	9.3281e-06	0.00075687	LDLR	low density lipoprotein receptor
							152	51702	-0.52608	9.4118e-06	0.00075864	PADI3	peptidyl arginine deiminase 3
							153	10383	0.38735	1.0985e-05	0.00087968	TUBB4B	tubulin beta 4B class IVb
							154	25939	0.59162	1.1534e-05	0.00091763	SAMHD1	SAM and HD domain containing deoxynucleoside triphosphate triphosphohydrolase 1
							155	342897	0.47538	1.1986e-05	0.00094744	NCCRP1	"NCCRP1, F-box associated domain containing"
							156	7277	0.39114	1.2076e-05	0.00094843	TUBA4A	tubulin alpha 4a
							157	53827	0.3799	1.2984e-05	0.0010132	FXYD5	FXYD domain containing ion transport regulator 5
							158	23034	0.43319	1.3376e-05	0.0010372	SAMD4A	sterile alpha motif domain containing 4A
							159	6133	-0.39088	1.3464e-05	0.0010375	RPL9	ribosomal protein L9
							160	7913	-0.38724	1.4652e-05	0.0011219	DEK	DEK proto-oncogene
							161	54492	0.427	1.5928e-05	0.0012121	NEURL1B	neuralized E3 ubiquitin protein ligase 1B
							162	64866	0.34665	1.6794e-05	0.0012701	CDCP1	CUB domain containing protein 1
							163	6278	0.51012	1.6912e-05	0.0012712	S100A7	S100 calcium binding protein A7
							164	2317	0.35059	1.7068e-05	0.0012751	FLNB	filamin B
							165	10376	0.40886	1.7425e-05	0.0012939	TUBA1B	tubulin alpha 1b
							166	51454	-0.60376	1.7648e-05	0.0013025	GULP1	GULP PTB domain containing engulfment adaptor 1
							167	117195	0.61829	2.3312e-05	0.0017103	MRGPRX3	MAS related GPR family member X3
							168	3290	0.44447	2.3683e-05	0.0017272	HSD11B1	hydroxysteroid 11-beta dehydrogenase 1
							169	10891	-0.63585	2.3881e-05	0.0017313	PPARGC1A	PPARG coactivator 1 alpha
							170	5724	0.36784	2.4128e-05	0.0017347	PTAFR	platelet activating factor receptor
							171	94241	-0.46952	2.4211e-05	0.0017347	TP53INP1	tumor protein p53 inducible nuclear protein 1
							172	6698	0.55922	2.502e-05	0.0017823	SPRR1A	small proline rich protein 1A
							173	55350	0.55304	2.7403e-05	0.0019407	VNN3	vanin 3
							174	306	0.39744	2.9212e-05	0.002057	ANXA3	annexin A3
							175	205860	0.64268	3.0025e-05	0.0021021	TRIML2	tripartite motif family like 2
							176	64207	-0.5603	3.0211e-05	0.0021031	IRF2BPL	interferon regulatory factor 2 binding protein like
							177	4330	-0.50077	3.2717e-05	0.0022647	MN1	"MN1 proto-oncogene, transcriptional regulator"
							178	684	0.63909	3.4418e-05	0.002369	BST2	bone marrow stromal cell antigen 2
							179	8797	0.42775	3.529e-05	0.0024155	TNFRSF10A	TNF receptor superfamily member 10a
							180	7097	0.62519	3.5908e-05	0.0024441	TLR2	toll like receptor 2
							181	6925	-0.47399	3.6128e-05	0.0024456	TCF4	transcription factor 4
							182	2196	-0.34002	3.9365e-05	0.0026425	FAT2	FAT atypical cadherin 2
							183	2246	-0.57239	3.947e-05	0.0026425	FGF1	fibroblast growth factor 1
							184	2113	0.43174	3.9893e-05	0.0026564	ETS1	"ETS proto-oncogene 1, transcription factor"
							185	1969	0.42567	4.122e-05	0.0027299	EPHA2	EPH receptor A2
							186	151636	0.38441	4.3055e-05	0.0028361	DTX3L	deltex E3 ubiquitin ligase 3L
							187	3038	0.34772	4.3762e-05	0.0028672	HAS3	hyaluronan synthase 3
							188	285973	-0.62544	4.4527e-05	0.0029018	ATG9B	autophagy related 9B
							189	94240	0.61777	4.4941e-05	0.0029133	EPSTI1	epithelial stromal interaction 1
							190	3437	0.54287	5.0508e-05	0.0032569	IFIT3	interferon induced protein with tetratricopeptide repeats 3
							191	7187	0.43348	5.1406e-05	0.0032975	TRAF3	TNF receptor associated factor 3
							192	6947	-0.52913	5.259e-05	0.0033559	TCN1	transcobalamin 1
							193	2683	0.32024	5.3249e-05	0.0033803	B4GALT1	"beta-1,4-galactosyltransferase 1"
							194	54544	0.6044	5.5347e-05	0.0034954	CRCT1	cysteine rich C-terminal 1
							195	3914	0.3444	6.2556e-05	0.0039304	LAMB3	laminin subunit beta 3
							196	637	0.4567	6.8072e-05	0.0042552	BID	BH3 interacting domain death agonist
							197	84455	-0.53911	8.3485e-05	0.0051922	EFCAB7	EF-hand calcium binding domain 7
							198	7476	0.44895	8.5705e-05	0.0052868	WNT7A	Wnt family member 7A
							199	8581	-0.51758	8.5869e-05	0.0052868	LY6D	lymphocyte antigen 6 family member D
							200	5452	0.5323	8.6634e-05	0.0053072	POU2F2	POU class 2 homeobox 2
							201	667	-0.35666	8.8268e-05	0.0053804	DST	dystonin
							202	340719	-0.59243	9.0124e-05	0.0054663	NANOS1	nanos C2HC-type zinc finger 1
							203	64770	-0.39773	9.6933e-05	0.0058504	CCDC14	coiled-coil domain containing 14
							204	7026	-0.37287	0.00010719	0.0064376	NR2F2	nuclear receptor subfamily 2 group F member 2
							205	3575	0.57028	0.00010778	0.0064415	IL7R	interleukin 7 receptor
							206	4088	0.32683	0.000111	0.0066017	SMAD3	SMAD family member 3
							207	6283	0.59421	0.00011728	0.0069414	S100A12	S100 calcium binding protein A12
							208	115362	0.55576	0.00012033	0.0070877	GBP5	guanylate binding protein 5
							209	5971	0.566	0.00012809	0.0075086	RELB	"RELB proto-oncogene, NF-kB subunit"
							210	6776	0.58657	0.00013942	0.0081342	STAT5A	signal transducer and activator of transcription 5A
							211	203068	0.34396	0.00014484	0.0084103	TUBB	tubulin beta class I
							212	11037	-0.57123	0.00014959	0.0086452	STON1	stonin 1
							213	81888	0.43124	0.00015154	0.0086954	HYI	hydroxypyruvate isomerase (putative)
							214	23180	0.41054	0.00015252	0.0086954	RFTN1	"raftlin, lipid raft linker 1"
							215	8482	0.423	0.00015259	0.0086954	SEMA7A	semaphorin 7A (John Milton Hagen blood group)
							216	2537	0.49097	0.00016303	0.0092473	IFI6	interferon alpha inducible protein 6
							217	23645	0.34011	0.0001651	0.0093217	PPP1R15A	protein phosphatase 1 regulatory subunit 15A
							218	5743	0.44377	0.00016651	0.0093582	PTGS2	prostaglandin-endoperoxide synthase 2
							219	3099	0.32462	0.00016788	0.0093921	HK2	hexokinase 2
							220	6890	0.37126	0.00017026	0.0094821	TAP1	"transporter 1, ATP binding cassette subfamily B member"
							221	55304	-0.48248	0.0001855	0.010284	SPTLC3	serine palmitoyltransferase long chain base subunit 3
							222	5803	-0.5139	0.00018891	0.010426	PTPRZ1	protein tyrosine phosphatase receptor type Z1
							223	4033	-0.55142	0.00019485	0.010705	LRMP	lymphoid restricted membrane protein
							224	29760	-0.48052	0.0002219	0.012137	BLNK	B cell linker
							225	301	0.32211	0.0002283	0.012422	ANXA1	annexin A1
							226	3434	0.53807	0.00022913	0.012422	IFIT1	interferon induced protein with tetratricopeptide repeats 1
							227	79144	-0.38884	0.00023042	0.012435	PPDPF	pancreatic progenitor cell differentiation and proliferation factor
							228	54206	0.34415	0.00023141	0.012435	ERRFI1	ERBB receptor feedback inhibitor 1
							229	22904	0.44689	0.00023396	0.012517	SBNO2	strawberry notch homolog 2
							230	2308	-0.43463	0.00023719	0.012635	FOXO1	forkhead box O1
							231	200958	-0.43598	0.00024463	0.012975	MUC20	"mucin 20, cell surface associated"
							232	4322	0.56371	0.00025471	0.013451	MMP13	matrix metallopeptidase 13
							233	10494	0.38628	0.0002779	0.014613	STK25	serine/threonine kinase 25
							234	4688	0.41603	0.00028425	0.014883	NCF2	neutrophil cytosolic factor 2
							235	3778	-0.396	0.00029043	0.015142	KCNMA1	potassium calcium-activated channel subfamily M alpha 1
							236	29015	0.41041	0.00029693	0.015355	SLC43A3	solute carrier family 43 member 3
							237	163351	-0.3368	0.00029703	0.015355	GBP6	guanylate binding protein family member 6
							238	4891	0.37465	0.00030968	0.015942	SLC11A2	solute carrier family 11 member 2
							239	84879	0.40954	0.00031735	0.016269	MFSD2A	major facilitator superfamily domain containing 2A
							240	26586	-0.35632	0.00032441	0.016561	CKAP2	cytoskeleton associated protein 2
							241	2729	-0.32298	0.0003268	0.016614	GCLC	glutamate-cysteine ligase catalytic subunit
							242	716	0.52408	0.00033528	0.016969	C1S	complement C1s
							243	80223	0.32633	0.00033656	0.016969	RAB11FIP1	RAB11 family interacting protein 1
							244	3459	0.36279	0.00034241	0.017155	IFNGR1	interferon gamma receptor 1
							245	4051	-0.55195	0.00034305	0.017155	CYP4F3	cytochrome P450 family 4 subfamily F member 3
							246	1063	-0.41503	0.00035588	0.017725	CENPF	centromere protein F
							247	3163	0.31859	0.00036126	0.01792	HMOX2	heme oxygenase 2
							248	1454	0.3171	0.0003647	0.018017	CSNK1E	casein kinase 1 epsilon
							249	23767	-0.39463	0.0003801	0.018703	FLRT3	fibronectin leucine rich transmembrane protein 3
							250	3918	0.28752	0.00038272	0.018757	LAMC2	laminin subunit gamma 2
							251	51559	-0.40032	0.00039035	0.019054	NT5DC3	5'-nucleotidase domain containing 3
							252	2707	0.33342	0.00039289	0.019084	GJB3	gap junction protein beta 3
							253	3486	0.38666	0.00039408	0.019084	IGFBP3	insulin like growth factor binding protein 3
							254	130367	0.52257	0.00039679	0.01914	SGPP2	sphingosine-1-phosphate phosphatase 2
							255	6385	0.32248	0.00039928	0.019184	SDC4	syndecan 4
							256	55283	-0.45891	0.00040404	0.019317	MCOLN3	mucolipin 3
							257	5905	0.35677	0.0004052	0.019317	RANGAP1	Ran GTPase activating protein 1
							258	7078	-0.30889	0.00041184	0.019557	TIMP3	TIMP metallopeptidase inhibitor 3
							259	9246	0.35748	0.00041527	0.019644	UBE2L6	ubiquitin conjugating enzyme E2 L6
							260	8829	-0.33475	0.00041966	0.019775	NRP1	neuropilin 1

## Sheet: Supplementary table4
Supplementary table 4: Functional Enrichment of the 28 differentially expressed genes
Reactome Pathway
#term ID	term description	observed gene count	false discovery rate	matching proteins in your network (labels)
HSA-909733	Interferon alpha/beta signaling	14	2.32e-24	IFI27,IFI6,IFIT1,IFIT3,IFITM1,IFITM3,IRF7,IRF9,MX1,OAS1,OAS2,OAS3,SAMHD1,XAF1
HSA-913531	Interferon Signaling	16	1.28e-22	IFI27,IFI6,IFIT1,IFIT3,IFITM1,IFITM3,IFNGR1,IRF7,IRF9,MX1,OAS1,OAS2,OAS3,SAMHD1,UBE2L6,XAF1
HSA-1280215	Cytokine Signaling in Immune system	18	1.34e-17	CXCL2,IFI27,IFI6,IFIT1,IFIT3,IFITM1,IFITM3,IFNGR1,IRF7,IRF9,MX1,OAS1,OAS2,OAS3,PTGS2,SAMHD1,UBE2L6,XAF1
HSA-168256	Immune System	22	1.39e-14	C1S,CFB,CXCL2,DTX3L,IFI27,IFI6,IFIH1,IFIT1,IFIT3,IFITM1,IFITM3,IFNGR1,IRF7,IRF9,MX1,OAS1,OAS2,OAS3,PTGS2,SAMHD1,UBE2L6,XAF1
HSA-1169410	Antiviral mechanism by IFN-stimulated genes	6	5.59e-08	IFIT1,MX1,OAS1,OAS2,OAS3,UBE2L6
HSA-877300	Interferon gamma signaling	6	8.71e-08	IFNGR1,IRF7,IRF9,OAS1,OAS2,OAS3
HSA-8983711	OAS antiviral response	3	9.59e-06	OAS1,OAS2,OAS3
HSA-1169408	ISG15 antiviral mechanism	3	0.0021	IFIT1,MX1,UBE2L6
HSA-168928	DDX58/IFIH1-mediated induction of interferon-alpha/beta	3	0.0025	IFIH1,IRF7,UBE2L6
HSA-918233	TRAF3-dependent IRF activation pathway	2	0.0025	IFIH1,IRF7
HSA-166663	Initial triggering of complement	2	0.0047	C1S,CFB
HSA-933541	TRAF6 mediated IRF7 activation	2	0.0073	IFIH1,IRF7
HSA-8956319	Nucleobase catabolism	2	0.0087	SAMHD1,TYMP
HSA-936440	Negative regulators of DDX58/IFIH1 signaling	2	0.0087	IFIH1,UBE2L6
KEGG Pathway
#term ID	term description	observed gene count	false discovery rate	matching proteins in your network (labels)
hsa05162	Measles	8	2.58e-09	IFIH1,IFNGR1,IRF7,IRF9,MX1,OAS1,OAS2,OAS3
hsa05164	Influenza A	8	7.64e-09	IFIH1,IFNGR1,IRF7,IRF9,MX1,OAS1,OAS2,OAS3
hsa05168	Herpes simplex infection	8	8.98e-09	IFIH1,IFIT1,IFNGR1,IRF7,IRF9,OAS1,OAS2,OAS3
hsa04621	NOD-like receptor signaling pathway	7	1.3e-07	CXCL2,CXCL3,IRF7,IRF9,OAS1,OAS2,OAS3
hsa05160	Hepatitis C	6	8.54e-07	IFIT1,IRF7,IRF9,OAS1,OAS2,OAS3
hsa05167	Kaposi's sarcoma-associated herpesvirus infection	6	4.78e-06	CXCL2,CXCL3,IFNGR1,IRF7,IRF9,PTGS2
hsa04668	TNF signaling pathway	4	0.00026	CXCL2,CXCL3,EDN1,PTGS2
hsa05132	Salmonella infection	3	0.0028	CXCL2,CXCL3,IFNGR1
hsa04064	NF-kappa B signaling pathway	3	0.0032	BCL2A1,CXCL2,PTGS2
hsa04657	IL-17 signaling pathway	3	0.0032	CXCL2,CXCL3,PTGS2
Biological Process
#term ID	term description	observed gene count	false discovery rate	matching proteins in your network (labels)
GO:0006952	defense response	26	1.41e-23	ASS1,C1S,CFB,CXCL2,CXCL3,DTX3L,EDN1,GIG25,IFI27,IFI6,IFIH1,IFIT1,IFIT3,IFITM1,IFITM3,IFNGR1,IRF7,IRF9,MX1,OAS1,OAS2,OAS3,PLSCR1,PTGS2,SAMHD1,XAF1
GO:0060337	type I interferon signaling pathway	14	1.56e-23	IFI27,IFI6,IFIT1,IFIT3,IFITM1,IFITM3,IRF7,IRF9,MX1,OAS1,OAS2,OAS3,SAMHD1,XAF1
GO:0045087	innate immune response	21	2.47e-21	ASS1,C1S,CFB,DTX3L,EDN1,IFI27,IFI6,IFIH1,IFIT1,IFIT3,IFITM1,IFITM3,IFNGR1,IRF7,IRF9,MX1,OAS1,OAS2,OAS3,SAMHD1,XAF1
GO:0009615	response to virus	16	1.51e-19	DTX3L,IFI44,IFIH1,IFIT1,IFIT3,IFITM1,IFITM3,IFNGR1,IRF7,IRF9,MX1,OAS1,OAS2,OAS3,PLSCR1,SAMHD1
GO:0051707	response to other organism	21	1.51e-19	ASS1,CXCL2,CXCL3,DTX3L,EDN1,IFI44,IFIH1,IFIT1,IFIT3,IFITM1,IFITM3,IFNGR1,IRF7,IRF9,MX1,OAS1,OAS2,OAS3,PLSCR1,PTGS2,SAMHD1
GO:0006955	immune response	24	1.09e-18	ASS1,C1S,CFB,CXCL2,CXCL3,DTX3L,EDN1,GIG25,IFI27,IFI6,IFIH1,IFIT1,IFIT3,IFITM1,IFITM3,IFNGR1,IRF7,IRF9,MX1,OAS1,OAS2,OAS3,SAMHD1,XAF1
GO:0051607	defense response to virus	14	1.69e-18	DTX3L,IFIH1,IFIT1,IFIT3,IFITM1,IFITM3,IRF7,IRF9,MX1,OAS1,OAS2,OAS3,PLSCR1,SAMHD1
GO:0034097	response to cytokine	21	5.86e-18	ASS1,CXCL2,CXCL3,EDN1,IFI27,IFI6,IFIT1,IFIT3,IFITM1,IFITM3,IFNGR1,IRF7,IRF9,MX1,OAS1,OAS2,OAS3,PLSCR1,PTGS2,SAMHD1,XAF1
GO:0071345	cellular response to cytokine stimulus	20	3.72e-17	ASS1,CXCL2,CXCL3,EDN1,IFI27,IFI6,IFIT1,IFIT3,IFITM1,IFITM3,IFNGR1,IRF7,IRF9,MX1,OAS1,OAS2,OAS3,PTGS2,SAMHD1,XAF1
GO:0006950	response to stress	28	4.8e-17	ASS1,BCL2A1,C1S,CFB,CXCL2,CXCL3,DTX3L,EDN1,GIG25,IFI27,IFI6,IFIH1,IFIT1,IFIT3,IFITM1,IFITM3,IFNGR1,IRF7,IRF9,MX1,OAS1,OAS2,OAS3,PLSCR1,PTGS2,SAMHD1,UBE2L6,XAF1
GO:0019221	cytokine-mediated signaling pathway	18	4.8e-17	CXCL2,CXCL3,IFI27,IFI6,IFIT1,IFIT3,IFITM1,IFITM3,IFNGR1,IRF7,IRF9,MX1,OAS1,OAS2,OAS3,PTGS2,SAMHD1,XAF1
GO:0002376	immune system process	25	4.14e-16	ASS1,C1S,CFB,CXCL2,CXCL3,DTX3L,EDN1,GIG25,IFI27,IFI6,IFIH1,IFIT1,IFIT3,IFITM1,IFITM3,IFNGR1,IRF7,IRF9,MX1,OAS1,OAS2,OAS3,PLSCR1,SAMHD1,XAF1
GO:0009605	response to external stimulus	22	2.5e-14	ASS1,CXCL2,CXCL3,DTX3L,EDN1,IFI44,IFIH1,IFIT1,IFIT3,IFITM1,IFITM3,IFNGR1,IRF7,IRF9,MX1,OAS1,OAS2,OAS3,PLSCR1,PTGS2,SAMHD1,TYMP
GO:0002252	immune effector process	17	3.64e-13	C1S,CFB,DTX3L,GIG25,IFIH1,IFIT1,IFIT3,IFITM1,IFITM3,IRF7,IRF9,MX1,OAS1,OAS2,OAS3,PLSCR1,SAMHD1
GO:0034341	response to interferon-gamma	10	1.22e-11	ASS1,EDN1,IFITM1,IFITM3,IFNGR1,IRF7,IRF9,OAS1,OAS2,OAS3
GO:0071310	cellular response to organic substance	21	1.44e-11	ASS1,CXCL2,CXCL3,EDN1,IFI27,IFI6,IFIH1,IFIT1,IFIT3,IFITM1,IFITM3,IFNGR1,IRF7,IRF9,MX1,OAS1,OAS2,OAS3,PTGS2,SAMHD1,XAF1
GO:0010033	response to organic substance	22	1.04e-10	ASS1,CXCL2,CXCL3,EDN1,IFI27,IFI6,IFIH1,IFIT1,IFIT3,IFITM1,IFITM3,IFNGR1,IRF7,IRF9,MX1,OAS1,OAS2,OAS3,PLSCR1,PTGS2,SAMHD1,XAF1
GO:0007166	cell surface receptor signaling pathway	20	1.57e-10	BCL2A1,CXCL2,CXCL3,EDN1,IFI27,IFI6,IFIT1,IFIT3,IFITM1,IFITM3,IFNGR1,IRF7,IRF9,MX1,OAS1,OAS2,OAS3,PTGS2,SAMHD1,XAF1
GO:0045071	negative regulation of viral genome replication	7	2.16e-10	IFIT1,IFITM1,IFITM3,MX1,OAS1,OAS3,PLSCR1
GO:0050896	response to stimulus	30	1.17e-09	ASS1,BCL2A1,C1S,CFB,CXCL2,CXCL3,DTX3L,EDN1,GIG25,IFI27,IFI44,IFI6,IFIH1,IFIT1,IFIT3,IFITM1,IFITM3,IFNGR1,IRF7,IRF9,MX1,OAS1,OAS2,OAS3,PLSCR1,PTGS2,SAMHD1,TYMP,UBE2L6,XAF1
GO:0071346	cellular response to interferon-gamma	8	6.04e-09	ASS1,EDN1,IFNGR1,IRF7,IRF9,OAS1,OAS2,OAS3
GO:0042221	response to chemical	23	1.93e-08	ASS1,CXCL2,CXCL3,EDN1,IFI27,IFI6,IFIH1,IFIT1,IFIT3,IFITM1,IFITM3,IFNGR1,IRF7,IRF9,MX1,OAS1,OAS2,OAS3,PLSCR1,PTGS2,SAMHD1,TYMP,XAF1
GO:0060333	interferon-gamma-mediated signaling pathway	6	7.42e-08	IFNGR1,IRF7,IRF9,OAS1,OAS2,OAS3
GO:0031347	regulation of defense response	10	2.17e-06	C1S,CFB,DTX3L,IFIH1,IFIT1,IFNGR1,IRF7,PLSCR1,PTGS2,SAMHD1
GO:0002682	regulation of immune system process	13	2.68e-06	C1S,CFB,CXCL2,CXCL3,DTX3L,EDN1,IFIH1,IFIT1,IFITM1,IFNGR1,IRF7,PLSCR1,SAMHD1
GO:0035455	response to interferon-alpha	4	2.68e-06	IFIT3,IFITM1,IFITM3,OAS1
GO:0035456	response to interferon-beta	4	2.99e-06	IFITM1,IFITM3,PLSCR1,XAF1
GO:0043900	regulation of multi-organism process	8	3.31e-06	DTX3L,IFIT1,IFITM1,IFITM3,MX1,OAS1,OAS3,PLSCR1
GO:0051716	cellular response to stimulus	24	7.64e-06	ASS1,BCL2A1,CXCL2,CXCL3,DTX3L,EDN1,IFI27,IFI6,IFIH1,IFIT1,IFIT3,IFITM1,IFITM3,IFNGR1,IRF7,IRF9,MX1,OAS1,OAS2,OAS3,PTGS2,SAMHD1,UBE2L6,XAF1
GO:0007165	signal transduction	21	1.23e-05	BCL2A1,CXCL2,CXCL3,EDN1,IFI27,IFI6,IFIH1,IFIT1,IFIT3,IFITM1,IFITM3,IFNGR1,IRF7,IRF9,MX1,OAS1,OAS2,OAS3,PTGS2,SAMHD1,XAF1
GO:0080134	regulation of response to stress	11	8.29e-05	C1S,CFB,DTX3L,EDN1,IFIH1,IFIT1,IFNGR1,IRF7,PLSCR1,PTGS2,SAMHD1
GO:0050789	regulation of biological process	29	0.00021	ASS1,BCL2A1,C1S,CFB,CXCL2,CXCL3,DTX3L,EDN1,GIG25,IFI27,IFI6,IFIH1,IFIT1,IFIT3,IFITM1,IFITM3,IFNGR1,IRF7,IRF9,MX1,OAS1,OAS2,OAS3,PLSCR1,PTGS2,SAMHD1,TYMP,UBE2L6,XAF1
GO:0032101	regulation of response to external stimulus	8	0.00041	C1S,CFB,CXCL2,CXCL3,DTX3L,EDN1,IFIT1,PTGS2
GO:0090023	positive regulation of neutrophil chemotaxis	3	0.00053	CXCL2,CXCL3,EDN1
GO:0009617	response to bacterium	7	0.00061	ASS1,CXCL2,CXCL3,EDN1,IFI44,OAS2,PTGS2
GO:0039530	MDA-5 signaling pathway	2	0.00064	IFIH1,IRF7
GO:0048519	negative regulation of biological process	19	0.00065	ASS1,BCL2A1,DTX3L,EDN1,GIG25,IFI27,IFI6,IFIH1,IFIT1,IFIT3,IFITM1,IFITM3,IRF7,MX1,OAS1,OAS3,PLSCR1,PTGS2,UBE2L6
GO:0002684	positive regulation of immune system process	8	0.0012	C1S,CFB,CXCL2,CXCL3,EDN1,IFIH1,IRF7,PLSCR1
GO:0045429	positive regulation of nitric oxide biosynthetic process	3	0.0012	ASS1,EDN1,PTGS2
GO:0050776	regulation of immune response	8	0.0012	C1S,CFB,IFIH1,IFITM1,IFNGR1,IRF7,PLSCR1,SAMHD1
GO:1904407	positive regulation of nitric oxide metabolic process	3	0.0012	ASS1,EDN1,PTGS2
GO:0006953	acute-phase response	3	0.0013	ASS1,GIG25,PLSCR1
GO:0048583	regulation of response to stimulus	16	0.0017	C1S,CFB,CXCL2,CXCL3,DTX3L,EDN1,IFI6,IFIH1,IFIT1,IFITM1,IFNGR1,IRF7,PLSCR1,PTGS2,SAMHD1,TYMP
GO:0060700	regulation of ribonuclease activity	2	0.0018	OAS1,OAS3
GO:0060760	positive regulation of response to cytokine stimulus	3	0.0018	EDN1,IFIH1,IRF7
GO:0006954	inflammatory response	6	0.002	ASS1,CXCL2,CXCL3,GIG25,PLSCR1,PTGS2
GO:0032496	response to lipopolysaccharide	5	0.002	ASS1,CXCL2,CXCL3,EDN1,PTGS2
GO:0060759	regulation of response to cytokine stimulus	4	0.0025	EDN1,IFIH1,IFNGR1,IRF7
GO:0035457	cellular response to interferon-alpha	2	0.0041	IFIT3,OAS1
GO:0045088	regulation of innate immune response	5	0.0046	IFIH1,IFNGR1,IRF7,PLSCR1,SAMHD1
GO:0070542	response to fatty acid	3	0.0058	ASS1,EDN1,PTGS2
GO:0071360	cellular response to exogenous dsRNA	2	0.0058	IFIH1,IFIT1
GO:0050794	regulation of cellular process	26	0.0072	ASS1,BCL2A1,CXCL2,CXCL3,DTX3L,EDN1,GIG25,IFI27,IFI6,IFIH1,IFIT1,IFIT3,IFITM1,IFITM3,IFNGR1,IRF7,IRF9,MX1,OAS1,OAS2,OAS3,PLSCR1,PTGS2,SAMHD1,TYMP,XAF1
GO:0001516	prostaglandin biosynthetic process	2	0.0076	EDN1,PTGS2
GO:0002673	regulation of acute inflammatory response	3	0.0076	C1S,CFB,PTGS2
GO:0046597	negative regulation of viral entry into host cell	2	0.0076	IFITM1,IFITM3
GO:0071498	cellular response to fluid shear stress	2	0.0079	ASS1,PTGS2
GO:0051336	regulation of hydrolase activity	8	0.0086	GIG25,IFI27,IFI6,IFIT1,OAS1,OAS3,PLSCR1,PTGS2
Molecular Function
#term ID	term description	observed gene count	false discovery rate	matching proteins in your network (labels)
GO:0001730	2'-5'-oligoadenylate synthetase activity	3	1.2e-05	OAS1,OAS2,OAS3
GO:0003725	double-stranded RNA binding	4	0.00046	IFIH1,OAS1,OAS2,OAS3
